# Supplementary material for: Homoeolog-specific activation of genes for heat acclimation in the allopolyploid grass Brachypodium hybridum
Source: Gigascience. 2018 Mar 8;7(4):giy020. doi: 10.1093/gigascience/giy020 (PMC5915950; doi:10.1093/gigascience/giy020)
Supplement: Additional Files [file giy020_supp.zip]

Archive with 6 entries (6 files):
- Additional file 1.pdf
- Additional file 2.xlsx
- Additional file 3.txt
- Additional file 4.txt
- Additional file 5.txt
- Additional file 6.txt
