# Supplementary material for: Homoeolog-specific activation of genes for heat acclimation in the allopolyploid grass Brachypodium hybridum
Source: Gigascience. 2018 Mar 8;7(4):giy020. doi: 10.1093/gigascience/giy020 (PMC5915950; doi:10.1093/gigascience/giy020)
Supplement: Additional Files [file giy020_supp.zip › Additional file 2.xlsx]

## Sheet: Table S1
Table S1. Summary of the sequencing analysis and accession numbers
Project title	DRA Submission	Scientific Name	Run	Sample
Identification of homoeologous single nucleotide polymorphisms in Brachypodium hybridum	DRA005717	Brachypodium stacei	DRR090370	DNA extracted from leaf tissues
			DRR090371
		Brachypodium hybridum	DRR090372
			DRR090373
Transcriptome analyses of the allopolyploid grass Brachypodium hybridum and its ancestors Brachypodium distachyon and Brachypodium stacei	DRA005699	Brachypodium distachyon	DRR090111	RNA extracted from leaf tissues grown in a growth chamber for 4 days after synchronized germination
			DRR090112
			DRR090113
			DRR090114	RNA extracted from root tissues grown in a growth chamber for 4 days after synchronized germination
			DRR090115
			DRR090116
		Brachypodium stacei	DRR090117	RNA extracted from leaf tissues grown in a growth chamber for 4 days after synchronized germination
			DRR090118
			DRR090119
			DRR090120	RNA extracted from root tissues grown in a growth chamber for 4 days after synchronized germination
			DRR090121
			DRR090122
		Brachypodium hybridum	DRR090123	RNA extracted from leaf tissues grown in a growth chamber for 4 days after synchronized germination
			DRR090124
			DRR090125
			DRR090126	RNA extracted from root tissues grown in a growth chamber for 4 days after synchronized germination
			DRR090127
			DRR090128
		Brachypodium distachyon	DRR090129	RNA extracted from leaf tissues grown in a chanber under normal condition for 3 days after transpotted
			DRR090130
			DRR090131
			DRR090132	RNA extracted from leaf tissues grown in a chanber under heat stress condition for 3 days after transpotted
			DRR090133
			DRR090134
		Brachypodium stacei	DRR090135	RNA extracted from leaf tissues grown in a chanber under normal condition for 3 days after transpotted
			DRR090136
			DRR090137
			DRR090138	RNA extracted from leaf tissues grown in a chanber under heat stress condition for 3 days after transpotted
			DRR090139
			DRR090140
		Brachypodium hybridum	DRR090141	RNA extracted from leaf tissues grown in a chanber under normal condition for 3 days after transpotted
			DRR090142
			DRR090143
			DRR090144	RNA extracted from leaf tissues grown in a chanber under heat stress condition for 3 days after transpotted
			DRR090145
			DRR090146
		Brachypodium distachyon	DRR090147	RNA extracted from leaf tissues grown in a chanber under normal condition for 15 days after transpotted
			DRR090148
			DRR090149
			DRR090150	RNA extracted from leaf tissues grown in a chanber under heat stress condition for 15 days after transpotted
			DRR090151
			DRR090152
		Brachypodium stacei	DRR090153	RNA extracted from leaf tissues grown in a chanber under normal condition for 15 days after transpotted
			DRR090154
			DRR090155
			DRR090156	RNA extracted from leaf tissues grown in a chanber under heat stress condition for 15 days after transpotted
			DRR090157
			DRR090158
		Brachypodium hybridum	DRR090159	RNA extracted from leaf tissues grown in a chanber under normal condition for 15 days after transpotted
			DRR090160
			DRR090161
			DRR090162	RNA extracted from leaf tissues grown in a chanber under heat stress condition for 15 days after transpotted
			DRR090163
			DRR090164

## Sheet: Table S2
Table S2. Summary of the whole genome sequencing analysis and mapping results
Species	approximate genome size (Mb)*	Experiment	Total number of bases (Gb)	Depth	Total number of reads	Total number of trimmed reads	Total number of mapped reads	Percent of mapped reads (%)**	Coverage of reference genome (%)		Coverage of genic region (%)
B. stacei	280	1	14.7	52.5	80891615	77974945	66362376	85.1073
		2	16.7	59.6429	91346177	88373544	75225652	85.1224	Reads >=1	Reads >=5	Reads >=1	Reads >=5
		Total	31.4	112.143	172237792	166348489	141588028	85.1153	74.005	59.6592	89.389	81.423
B. hybridum	620	1	6.1	9.83871	50370495	46111024	41479898	89.9566
		2	14.5	23.3871	84965545	82249919	75485605	91.7759	Reads >=1	Reads >=5	Reads >=1	Reads >=5
		Total	20.6	33.2258	135336040	128360943	116965503	91.1223	97.6988	94.0209	98.8092	96.2844
*: Estimated genome sizes based on c-values reported in Catalan et al. (2012)
**: Percentage obtained by dividing total number of mapped reads by total number of trimmed reads

## Sheet: Table S3
Table S3. Results of SNP calling
Species	Homogenic SNPs	Heterogenic SNPs	Total
B. stacei	8087093	3861192	11948285
B. hybridum	1392331	8823679	10216010

## Sheet: Table S4
Table S4. Numbers of variant effects in genes
Gene Id	Transcript Id	effect type
		3_prime_UTR_variant	5_prime_UTR_premature_start_codon_gain_variant	5_prime_UTR_variant	initiator_codon_variant	intron_variant	missense_variant	splice_acceptor_variant	splice_donor_variant	splice_region_variant	start_lost	stop_gained	stop_lost	stop_retained_variant	synonymous_variant
Bradi1g00210	Bradi1g00210.3	0	0	0	0	4	2	0	0	1	0	0	0	0	2
Bradi1g00213	Bradi1g00213.1	0	0	0	0	1	1	0	0	0	0	0	0	0	3
Bradi1g00219	Bradi1g00219.1	7	2	14	0	7	15	1	0	0	0	0	0	0	15
Bradi1g00222	Bradi1g00222.1	0	0	0	0	16	1	0	0	2	0	0	0	0	3
Bradi1g00234	Bradi1g00234.1	22	0	0	0	95	44	0	0	4	0	2	0	0	26
Bradi1g00247	Bradi1g00247.3	1	0	0	0	20	0	0	0	4	0	0	0	0	0
Bradi1g00260	Bradi1g00260.2	28	4	25	0	185	16	0	0	11	1	0	0	0	18
Bradi1g00260	Bradi1g00260.3	28	8	52	0	160	15	0	0	11	0	0	0	0	18
Bradi1g00260	Bradi1g00260.4	28	0	2	0	142	14	0	0	11	0	0	0	0	17
Bradi1g00260	Bradi1g00260.5	28	8	32	0	103	14	0	0	9	0	0	0	0	17
Bradi1g00260	Bradi1g00260.6	28	8	50	0	160	16	0	0	11	1	0	0	0	18
Bradi1g00266	Bradi1g00266.1	0	0	0	0	14	7	0	0	4	0	0	0	0	6
Bradi1g00272	Bradi1g00272.1	1	0	0	0	22	13	1	0	3	0	0	0	0	12
Bradi1g00278	Bradi1g00278.1	0	0	0	0	0	2	0	0	0	0	0	0	0	1
Bradi1g00284	Bradi1g00284.1	0	0	0	0	0	1	0	0	0	0	0	0	0	0
Bradi1g00300	Bradi1g00300.1	0	0	0	0	0	6	0	0	0	0	0	0	0	2
Bradi1g00361	Bradi1g00361.1	0	0	0	0	0	1	0	0	1	0	0	1	0	0
Bradi1g00362	Bradi1g00362.1	0	0	0	0	1	0	0	0	0	0	0	0	0	0
Bradi1g00366	Bradi1g00366.1	0	0	0	0	0	11	0	0	0	0	0	0	0	1
Bradi1g00370	Bradi1g00370.1	0	0	1	0	2	8	0	0	1	0	0	0	0	1
Bradi1g00381	Bradi1g00381.1	0	0	0	0	1	3	0	0	0	0	0	0	0	1
Bradi1g00400	Bradi1g00400.2	0	0	0	0	0	8	0	0	0	0	0	0	0	23
Bradi1g00405	Bradi1g00405.1	0	0	0	0	0	7	0	0	2	0	0	2	0	5
Bradi1g00410	Bradi1g00410.1	2	0	0	0	2	23	0	0	0	0	0	0	0	9
Bradi1g00410	Bradi1g00410.2	4	0	0	0	58	23	0	0	0	0	0	0	0	9
Bradi1g00417	Bradi1g00417.1	0	0	1	0	0	0	0	0	0	0	0	0	0	0
Bradi1g00427	Bradi1g00427.2	0	0	0	0	10	2	0	0	0	0	0	0	0	1
Bradi1g00450	Bradi1g00450.1	0	0	4	0	15	3	0	0	1	0	0	0	0	10
Bradi1g00450	Bradi1g00450.2	2	0	4	0	13	3	0	0	1	0	0	0	0	10
Bradi1g00460	Bradi1g00460.1	17	1	2	0	164	22	0	0	10	0	0	0	0	67
Bradi1g00460	Bradi1g00460.3	17	0	3	0	153	19	0	0	10	0	0	0	0	65
Bradi1g00460	Bradi1g00460.4	17	2	7	0	149	19	0	1	11	0	0	0	0	65
Bradi1g00470	Bradi1g00470.1	4	0	0	0	100	9	0	0	4	0	0	0	0	20
Bradi1g00470	Bradi1g00470.2	25	0	2	0	84	9	0	0	4	0	0	0	0	20
Bradi1g00480	Bradi1g00480.2	21	0	10	0	151	49	0	0	4	0	1	0	0	50
Bradi1g00482	Bradi1g00482.1	0	0	0	0	4	34	0	0	4	0	0	0	0	34
Bradi1g00485	Bradi1g00485.3	38	2	10	0	37	18	0	0	4	0	0	0	0	13
Bradi1g00491	Bradi1g00491.2	1	0	0	0	0	34	0	0	0	0	0	0	0	32
Bradi1g00497	Bradi1g00497.1	15	0	0	0	14	7	0	0	1	0	0	0	0	28
Bradi1g00497	Bradi1g00497.2	15	0	7	0	14	5	0	0	1	0	0	0	0	23
Bradi1g00510	Bradi1g00510.3	38	0	0	0	18	10	0	0	2	0	0	0	0	21
Bradi1g00510	Bradi1g00510.4	36	0	0	0	20	10	0	0	2	0	0	0	0	21
Bradi1g00510	Bradi1g00510.5	38	0	0	0	18	10	0	0	2	0	0	0	0	21
Bradi1g00510	Bradi1g00510.6	36	0	0	0	20	10	0	0	2	0	0	0	0	21
Bradi1g00510	Bradi1g00510.7	34	0	0	0	22	10	0	0	2	0	0	0	0	21
Bradi1g00510	Bradi1g00510.8	35	0	0	0	21	10	0	0	2	0	0	0	0	21
Bradi1g00510	Bradi1g00510.9	36	0	0	0	20	10	0	0	2	0	0	0	0	21
Bradi1g00517	Bradi1g00517.10	50	1	7	0	91	47	0	0	10	0	0	0	0	26
Bradi1g00517	Bradi1g00517.11	50	1	7	0	93	45	0	0	11	0	0	0	0	26
Bradi1g00517	Bradi1g00517.12	50	1	7	0	93	45	0	0	11	0	0	0	0	26
Bradi1g00517	Bradi1g00517.13	13	1	7	0	129	53	2	0	12	0	0	0	0	27
Bradi1g00517	Bradi1g00517.5	50	1	7	0	91	53	0	0	10	0	0	0	0	27
Bradi1g00517	Bradi1g00517.6	52	1	8	0	91	53	0	0	11	0	0	0	0	27
Bradi1g00517	Bradi1g00517.7	50	1	7	0	93	51	0	0	11	0	0	0	0	27
Bradi1g00517	Bradi1g00517.8	52	1	8	0	93	51	0	0	12	0	0	0	0	27
Bradi1g00517	Bradi1g00517.9	50	1	7	0	91	47	0	0	10	0	0	0	0	26
Bradi1g00530	Bradi1g00530.1	9	0	0	0	74	16	0	1	9	0	0	0	0	21
Bradi1g00530	Bradi1g00530.10	21	0	3	0	78	13	0	1	9	0	0	0	0	18
Bradi1g00530	Bradi1g00530.2	21	0	0	0	95	16	0	1	12	0	0	0	0	21
Bradi1g00530	Bradi1g00530.3	21	0	8	0	92	13	0	1	12	0	0	0	0	19
Bradi1g00530	Bradi1g00530.5	21	0	6	0	95	13	0	1	12	0	0	0	0	18
Bradi1g00530	Bradi1g00530.6	9	0	3	0	57	13	0	1	6	0	0	0	0	18
Bradi1g00530	Bradi1g00530.7	9	0	0	0	74	16	0	1	9	0	0	0	0	21
Bradi1g00530	Bradi1g00530.8	9	0	0	0	74	16	0	1	9	0	0	0	0	21
Bradi1g00530	Bradi1g00530.9	9	0	8	0	71	13	0	1	9	0	0	0	0	19
Bradi1g00535	Bradi1g00535.1	0	0	1	0	10	6	0	0	3	0	1	0	0	0
Bradi1g00540	Bradi1g00540.1	3	0	0	0	3	12	0	0	1	0	0	0	0	18
Bradi1g00552	Bradi1g00552.1	1	0	0	0	0	6	0	0	0	0	0	0	0	28
Bradi1g00560	Bradi1g00560.2	11	7	24	0	135	53	0	0	5	0	0	0	0	64
Bradi1g00560	Bradi1g00560.4	11	3	10	0	149	53	0	1	6	0	0	0	0	64
Bradi1g00560	Bradi1g00560.5	11	3	11	0	148	53	0	1	5	0	0	0	0	64
Bradi1g00563	Bradi1g00563.2	14	9	46	0	65	5	2	0	2	0	1	0	0	8
Bradi1g00567	Bradi1g00567.1	10	0	6	0	195	6	0	0	6	0	0	0	0	24
Bradi1g00567	Bradi1g00567.2	10	0	6	0	195	6	0	0	6	0	0	0	0	24
Bradi1g00580	Bradi1g00580.2	14	1	5	0	92	45	0	0	6	0	0	0	0	63
Bradi1g00587	Bradi1g00587.2	13	0	0	0	7	5	0	0	2	0	0	0	0	12
Bradi1g00587	Bradi1g00587.3	22	0	0	0	5	5	0	0	1	0	0	0	0	12
Bradi1g00587	Bradi1g00587.4	20	0	0	0	7	5	0	0	3	0	0	0	0	12
Bradi1g00587	Bradi1g00587.5	40	0	0	0	32	5	0	0	3	0	0	0	0	12
Bradi1g00600	Bradi1g00600.1	4	0	0	0	0	9	0	0	0	0	0	0	0	37
Bradi1g00607	Bradi1g00607.1	18	0	5	0	341	19	0	0	12	0	0	0	0	45
Bradi1g00607	Bradi1g00607.2	18	1	13	0	341	17	0	0	12	0	0	0	0	39
Bradi1g00620	Bradi1g00620.1	6	0	2	0	66	1	0	0	1	0	0	0	0	13
Bradi1g00620	Bradi1g00620.2	6	0	2	0	66	3	0	0	1	0	0	0	0	11
Bradi1g00642	Bradi1g00642.1	0	0	0	0	0	25	0	0	0	0	0	0	0	31
Bradi1g00642	Bradi1g00642.2	0	0	0	0	0	25	0	0	0	0	0	0	0	31
Bradi1g00654	Bradi1g00654.1	21	0	0	0	69	13	0	0	7	0	0	0	0	28
Bradi1g00666	Bradi1g00666.1	5	0	2	0	0	1	0	0	0	0	0	0	0	5
Bradi1g00666	Bradi1g00666.2	1	0	2	0	8	1	0	0	0	0	0	0	0	5
Bradi1g00672	Bradi1g00672.1	20	3	19	0	5	5	0	1	3	0	0	0	0	1
Bradi1g00678	Bradi1g00678.1	22	0	0	0	75	32	0	0	3	0	0	0	0	26
Bradi1g00678	Bradi1g00678.2	25	0	0	0	75	30	0	0	2	0	0	0	0	25
Bradi1g00678	Bradi1g00678.3	22	3	12	0	69	31	0	0	2	0	0	0	0	21
Bradi1g00690	Bradi1g00690.1	0	1	10	0	0	4	0	0	0	0	0	0	0	27
Bradi1g00700	Bradi1g00700.2	4	0	0	0	40	11	0	0	1	0	0	0	0	48
Bradi1g00700	Bradi1g00700.3	4	3	20	0	20	11	0	0	1	0	0	0	0	48
Bradi1g00700	Bradi1g00700.4	4	1	3	0	37	11	0	0	1	0	0	0	0	48
Bradi1g00700	Bradi1g00700.5	4	3	19	0	21	11	0	0	1	0	0	0	0	48
Bradi1g00700	Bradi1g00700.6	4	3	23	0	17	11	0	0	1	0	0	0	0	48
Bradi1g00700	Bradi1g00700.7	4	1	6	0	34	11	0	0	1	0	0	0	0	48
Bradi1g00700	Bradi1g00700.8	4	2	16	0	1	11	0	0	1	0	0	0	0	48
Bradi1g00710	Bradi1g00710.1	5	2	12	0	53	11	0	0	5	0	0	0	0	39
Bradi1g00710	Bradi1g00710.2	5	2	12	0	53	11	0	0	5	0	0	0	0	39
Bradi1g00710	Bradi1g00710.3	5	2	12	0	53	11	0	0	5	0	0	0	0	39
Bradi1g00720	Bradi1g00720.2	20	2	12	0	81	8	0	1	8	0	0	0	0	12
Bradi1g00730	Bradi1g00730.1	17	3	12	0	100	2	0	0	2	0	0	0	0	38
Bradi1g00740	Bradi1g00740.1	52	0	6	0	75	1	0	0	1	0	0	0	0	4
Bradi1g00740	Bradi1g00740.2	2	0	6	0	13	1	0	0	1	0	0	0	0	4
Bradi1g00750	Bradi1g00750.1	34	1	7	0	79	20	0	0	10	0	0	0	0	39
Bradi1g00760	Bradi1g00760.1	12	9	69	0	164	28	0	0	8	0	0	0	0	44
Bradi1g00770	Bradi1g00770.1	0	0	0	0	0	3	0	0	0	0	0	0	0	1
Bradi1g00780	Bradi1g00780.2	22	0	0	0	0	6	0	0	1	0	0	0	0	4
Bradi1g00780	Bradi1g00780.3	22	0	3	0	42	4	0	0	4	0	0	0	0	2
Bradi1g00785	Bradi1g00785.1	0	0	0	0	0	3	0	0	0	0	0	0	0	6
Bradi1g00790	Bradi1g00790.2	2	0	0	0	17	27	0	0	1	0	0	0	0	23
Bradi1g00800	Bradi1g00800.1	0	0	0	0	0	20	0	0	0	0	0	0	0	11
Bradi1g00807	Bradi1g00807.1	0	1	1	0	2	19	0	0	1	0	0	0	0	43
Bradi1g00820	Bradi1g00820.2	16	0	0	0	153	20	0	0	3	0	0	0	0	21
Bradi1g00830	Bradi1g00830.1	19	0	0	0	112	5	0	0	6	0	0	0	0	8
Bradi1g00840	Bradi1g00840.1	24	4	17	0	0	3	0	0	0	0	0	0	0	6
Bradi1g00847	Bradi1g00847.1	32	0	1	0	144	6	0	0	6	0	0	0	0	26
Bradi1g00860	Bradi1g00860.1	51	0	0	0	149	5	0	0	4	0	0	1	0	21
Bradi1g00860	Bradi1g00860.2	11	0	0	0	135	5	0	0	3	0	0	0	0	17
Bradi1g00860	Bradi1g00860.3	22	0	0	0	176	5	0	0	5	0	0	0	0	24
Bradi1g00867	Bradi1g00867.1	14	0	0	0	0	0	0	0	0	0	0	0	0	5
Bradi1g00880	Bradi1g00880.1	0	0	0	0	0	2	0	0	0	0	0	0	0	1
Bradi1g00887	Bradi1g00887.1	12	0	0	0	291	5	0	0	25	0	0	0	0	50
Bradi1g00887	Bradi1g00887.2	12	0	0	0	282	11	0	0	21	0	1	0	0	52
Bradi1g00887	Bradi1g00887.3	12	0	0	0	279	5	0	0	27	0	0	0	0	50
Bradi1g00900	Bradi1g00900.2	0	0	0	0	0	3	0	0	0	0	0	0	0	14
Bradi1g00900	Bradi1g00900.3	0	0	0	0	0	3	0	0	0	0	0	0	0	14
Bradi1g00900	Bradi1g00900.4	0	0	0	0	0	3	0	0	0	0	0	0	0	14
Bradi1g00900	Bradi1g00900.5	0	0	0	0	0	3	0	0	0	0	0	0	0	14
Bradi1g00900	Bradi1g00900.6	0	0	0	0	0	3	0	0	0	0	0	0	0	14
Bradi1g00910	Bradi1g00910.1	20	0	1	0	1	7	0	0	0	0	0	0	0	5
Bradi1g00910	Bradi1g00910.2	20	0	0	0	1	7	0	0	0	0	0	0	0	5
Bradi1g00920	Bradi1g00920.1	1	0	5	0	13	3	0	0	0	0	0	0	0	11
Bradi1g00931	Bradi1g00931.1	20	0	1	0	48	6	0	0	3	0	0	0	0	8
Bradi1g00931	Bradi1g00931.2	17	0	1	0	26	3	0	0	2	0	0	0	0	7
Bradi1g00940	Bradi1g00940.1	19	1	6	0	79	0	0	0	6	0	0	0	0	18
Bradi1g00950	Bradi1g00950.1	0	0	0	0	2	5	0	0	0	0	0	0	0	21
Bradi1g00960	Bradi1g00960.3	2	0	0	0	7	0	0	0	0	0	0	0	0	0
Bradi1g00980	Bradi1g00980.1	1	1	1	0	4	5	0	0	0	0	0	0	1	13
Bradi1g00990	Bradi1g00990.1	14	0	0	0	225	4	0	0	5	0	0	0	0	28
Bradi1g01000	Bradi1g01000.1	21	1	4	0	48	2	0	0	2	0	0	0	0	10
Bradi1g01007	Bradi1g01007.1	20	0	0	0	165	22	0	0	11	0	0	0	0	35
Bradi1g01007	Bradi1g01007.2	20	1	3	0	165	21	0	0	12	0	0	0	0	33
Bradi1g01007	Bradi1g01007.3	12	0	0	0	114	29	0	0	9	0	0	0	0	28
Bradi1g01007	Bradi1g01007.4	12	1	3	0	114	28	0	0	10	0	0	0	0	26
Bradi1g01007	Bradi1g01007.5	30	0	0	0	114	16	0	0	9	0	1	0	0	22
Bradi1g01007	Bradi1g01007.6	30	1	3	0	114	15	0	0	10	0	1	0	0	20
Bradi1g01014	Bradi1g01014.1	2	3	18	0	102	0	0	0	3	0	0	0	0	19
Bradi1g01021	Bradi1g01021.1	0	0	0	0	0	19	0	0	0	0	0	0	0	28
Bradi1g01030	Bradi1g01030.1	0	0	0	0	0	3	0	0	0	0	0	0	0	0
Bradi1g01040	Bradi1g01040.2	0	0	0	0	35	20	0	0	4	0	0	0	0	29
Bradi1g01047	Bradi1g01047.1	11	0	0	0	135	2	0	0	1	0	0	0	0	8
Bradi1g01058	Bradi1g01058.2	7	0	3	0	48	17	0	0	2	0	0	0	0	29
Bradi1g01058	Bradi1g01058.3	7	1	14	0	99	17	0	0	2	0	0	0	0	29
Bradi1g01070	Bradi1g01070.1	51	1	2	0	55	12	0	0	5	0	0	0	0	13
Bradi1g01070	Bradi1g01070.2	51	1	2	0	56	12	0	0	4	0	0	0	0	12
Bradi1g01070	Bradi1g01070.3	53	1	2	0	55	12	0	0	5	0	0	0	0	11
Bradi1g01075	Bradi1g01075.1	13	1	2	0	0	20	0	0	0	0	0	1	0	12
Bradi1g01080	Bradi1g01080.1	10	0	0	0	0	1	0	0	0	0	0	0	0	3
Bradi1g01090	Bradi1g01090.1	27	0	0	0	114	8	0	0	8	0	0	0	0	27
Bradi1g01090	Bradi1g01090.2	52	0	0	0	94	12	0	0	3	0	0	0	0	18
Bradi1g01090	Bradi1g01090.3	45	0	0	0	32	7	0	0	2	0	0	0	0	16
Bradi1g01100	Bradi1g01100.1	19	1	8	0	102	3	0	0	4	0	0	0	0	13
Bradi1g01110	Bradi1g01110.1	28	0	0	0	94	9	0	0	0	0	0	0	0	19
Bradi1g01120	Bradi1g01120.1	0	0	0	0	0	3	0	0	0	0	0	0	0	1
Bradi1g01130	Bradi1g01130.1	1	0	2	0	94	20	0	0	2	0	0	1	0	27
Bradi1g01130	Bradi1g01130.2	22	0	2	0	93	6	0	0	2	0	0	0	0	22
Bradi1g01140	Bradi1g01140.1	6	1	2	0	40	6	0	0	2	0	0	0	0	33
Bradi1g01140	Bradi1g01140.2	6	2	3	0	38	6	0	0	2	0	0	0	0	31
Bradi1g01150	Bradi1g01150.1	0	0	0	0	0	14	0	0	0	0	0	0	0	8
Bradi1g01160	Bradi1g01160.2	0	0	0	0	0	6	0	0	0	0	0	0	0	1
Bradi1g01170	Bradi1g01170.2	22	2	14	0	162	37	0	0	1	0	0	0	0	17
Bradi1g01170	Bradi1g01170.3	22	2	11	0	165	37	0	0	0	0	0	0	0	17
Bradi1g01170	Bradi1g01170.5	22	1	9	0	167	37	0	0	0	0	0	0	0	17
Bradi1g01170	Bradi1g01170.6	22	2	11	0	167	35	0	0	0	0	0	0	0	17
Bradi1g01170	Bradi1g01170.7	22	2	14	0	164	35	0	0	1	0	0	0	0	17
Bradi1g01170	Bradi1g01170.8	22	1	9	0	181	28	0	0	0	1	0	0	0	11
Bradi1g01174	Bradi1g01174.1	0	0	0	0	49	0	0	0	0	0	0	0	0	0
Bradi1g01178	Bradi1g01178.1	0	0	0	0	0	1	0	0	0	0	0	0	0	3
Bradi1g01180	Bradi1g01180.1	0	0	0	0	25	17	0	0	1	0	0	0	0	43
Bradi1g01190	Bradi1g01190.1	10	4	24	0	3	40	0	0	0	0	1	0	0	66
Bradi1g01200	Bradi1g01200.1	16	0	0	0	29	9	0	0	2	0	0	0	1	44
Bradi1g01200	Bradi1g01200.2	16	0	0	0	29	9	0	0	2	0	0	0	1	44
Bradi1g01200	Bradi1g01200.3	10	0	0	0	38	8	0	1	4	0	0	0	0	43
Bradi1g01210	Bradi1g01210.1	10	2	16	0	18	0	0	0	1	0	0	0	0	7
Bradi1g01210	Bradi1g01210.2	10	0	6	0	109	1	0	0	1	0	0	0	0	9
Bradi1g01220	Bradi1g01220.3	54	0	0	0	102	10	0	0	1	0	0	0	0	15
Bradi1g01227	Bradi1g01227.1	24	1	3	0	75	7	0	0	0	0	0	0	0	27
Bradi1g01240	Bradi1g01240.3	0	0	0	0	17	12	0	0	3	0	0	0	0	17
Bradi1g01250	Bradi1g01250.4	0	0	0	0	0	5	0	0	0	0	0	0	0	7
Bradi1g01257	Bradi1g01257.1	0	0	0	0	0	18	0	0	0	0	0	0	0	17
Bradi1g01270	Bradi1g01270.2	17	5	21	0	40	7	0	1	4	1	0	0	0	10
Bradi1g01280	Bradi1g01280.1	74	0	0	0	18	15	0	0	1	0	2	0	0	21
Bradi1g01290	Bradi1g01290.1	28	0	4	0	200	8	0	0	7	0	0	0	0	16
Bradi1g01300	Bradi1g01300.1	14	0	0	0	161	5	0	0	1	0	0	0	0	8
Bradi1g01305	Bradi1g01305.1	7	0	1	0	28	2	0	1	3	0	1	0	0	0
Bradi1g01310	Bradi1g01310.1	9	0	0	0	0	0	0	0	0	0	0	0	0	1
Bradi1g01320	Bradi1g01320.1	27	0	0	0	56	5	0	0	1	0	0	0	0	6
Bradi1g01330	Bradi1g01330.1	1	0	1	0	63	13	0	0	0	0	0	0	0	7
Bradi1g01332	Bradi1g01332.1	0	0	0	0	3	0	0	0	0	0	0	0	0	0
Bradi1g01336	Bradi1g01336.1	20	0	0	0	0	0	0	0	0	0	0	0	0	1
Bradi1g01336	Bradi1g01336.2	16	0	0	0	4	0	0	0	1	0	0	0	0	1
Bradi1g01338	Bradi1g01338.1	0	0	0	0	6	3	0	0	1	0	0	0	0	0
Bradi1g01350	Bradi1g01350.1	0	0	0	0	0	1	0	0	0	0	0	0	0	0
Bradi1g01357	Bradi1g01357.1	0	5	37	0	15	8	0	0	0	0	0	0	0	4
Bradi1g01363	Bradi1g01363.1	12	0	0	0	0	27	0	0	0	0	0	0	0	26
Bradi1g01368	Bradi1g01368.2	0	0	0	0	13	31	1	0	0	0	1	0	0	58
Bradi1g01374	Bradi1g01374.1	0	0	0	0	0	12	0	0	0	0	0	0	0	29
Bradi1g01380	Bradi1g01380.1	5	0	0	0	0	24	0	0	0	0	0	0	0	18
Bradi1g01387	Bradi1g01387.4	0	0	0	0	0	6	0	0	0	0	0	0	0	7
Bradi1g01397	Bradi1g01397.2	0	0	0	0	0	30	0	0	0	0	0	0	0	37
Bradi1g01407	Bradi1g01407.1	0	0	0	0	0	51	0	0	0	0	2	0	0	49
Bradi1g01407	Bradi1g01407.2	0	0	0	0	0	51	0	0	0	0	2	0	0	49
Bradi1g01420	Bradi1g01420.1	0	0	0	0	90	7	0	0	2	0	0	0	0	12
Bradi1g01432	Bradi1g01432.1	0	0	0	0	4	27	0	0	0	0	0	0	0	20
Bradi1g01442	Bradi1g01442.2	0	0	1	0	0	19	0	0	0	0	1	0	0	23
Bradi1g01450	Bradi1g01450.1	0	0	0	0	0	2	0	0	0	0	0	0	0	1
Bradi1g01460	Bradi1g01460.1	8	1	12	0	60	1	0	0	1	0	0	0	0	5
Bradi1g01470	Bradi1g01470.1	11	0	0	0	0	22	0	0	0	0	1	0	0	17
Bradi1g01480	Bradi1g01480.1	4	1	5	0	15	4	0	0	2	0	0	0	0	7
Bradi1g01487	Bradi1g01487.1	20	0	5	0	120	11	0	0	2	0	0	0	0	16
Bradi1g01487	Bradi1g01487.2	25	0	5	0	120	12	0	0	2	0	0	0	0	10
Bradi1g01487	Bradi1g01487.3	20	0	5	0	120	11	0	0	2	0	0	0	0	16
Bradi1g01500	Bradi1g01500.1	22	0	0	0	67	1	0	0	3	0	0	0	0	7
Bradi1g01507	Bradi1g01507.1	22	0	1	0	189	9	0	0	7	0	0	0	0	19
Bradi1g01520	Bradi1g01520.1	75	0	0	0	34	16	0	0	2	0	1	0	0	12
Bradi1g01520	Bradi1g01520.2	102	0	0	0	7	18	0	0	2	0	0	0	0	11
Bradi1g01530	Bradi1g01530.1	33	0	2	0	186	6	0	0	6	0	0	0	0	18
Bradi1g01541	Bradi1g01541.1	0	0	0	0	7	12	0	0	1	0	0	0	0	7
Bradi1g01551	Bradi1g01551.1	0	3	43	0	40	65	0	0	0	0	1	0	0	16
Bradi1g01560	Bradi1g01560.2	42	0	7	0	163	7	0	0	7	0	0	0	0	17
Bradi1g01570	Bradi1g01570.1	28	0	0	0	131	0	0	0	0	0	0	0	0	1
Bradi1g01580	Bradi1g01580.1	22	0	0	0	126	3	0	0	6	0	1	0	0	25
Bradi1g01590	Bradi1g01590.1	0	0	0	0	5	0	0	0	0	0	0	0	0	0
Bradi1g01593	Bradi1g01593.1	0	0	0	0	5	0	0	0	0	0	0	0	0	1
Bradi1g01594	Bradi1g01594.1	0	0	0	0	0	5	0	0	0	0	0	0	0	10
Bradi1g01596	Bradi1g01596.1	7	0	0	0	14	0	0	0	0	0	0	0	0	0
Bradi1g01598	Bradi1g01598.1	0	0	0	0	0	0	0	0	0	0	0	0	0	1
Bradi1g01600	Bradi1g01600.1	8	0	0	0	56	1	0	0	2	0	0	0	0	7
Bradi1g01610	Bradi1g01610.1	0	0	0	0	0	6	0	0	1	0	0	0	0	8
Bradi1g01620	Bradi1g01620.1	14	0	2	0	6	7	0	0	0	0	0	0	0	8
Bradi1g01630	Bradi1g01630.1	11	0	11	0	21	7	0	0	0	0	0	0	0	6
Bradi1g01630	Bradi1g01630.2	11	0	16	0	20	5	0	0	0	0	0	0	0	4
Bradi1g01640	Bradi1g01640.2	0	0	0	0	2	0	0	0	0	0	0	0	0	0
Bradi1g01640	Bradi1g01640.3	0	0	0	0	2	0	0	0	0	0	0	0	0	0
Bradi1g01640	Bradi1g01640.4	0	0	0	0	1	0	0	0	0	0	0	0	0	0
Bradi1g01640	Bradi1g01640.5	0	0	0	0	2	0	0	0	0	0	0	0	0	0
Bradi1g01645	Bradi1g01645.1	0	1	7	0	0	0	0	0	0	0	0	0	0	0
Bradi1g01660	Bradi1g01660.1	6	0	0	0	2	0	0	0	2	0	0	0	0	2
Bradi1g01670	Bradi1g01670.1	5	0	1	0	103	22	0	0	5	0	0	0	0	18
Bradi1g01683	Bradi1g01683.1	0	0	0	0	0	15	0	0	0	0	0	0	0	8
Bradi1g01695	Bradi1g01695.1	0	0	0	0	0	3	0	0	0	0	0	0	0	2
Bradi1g01700	Bradi1g01700.2	0	0	0	0	4	19	0	0	2	0	0	0	0	26
Bradi1g01700	Bradi1g01700.3	0	0	0	0	4	19	0	0	2	0	0	0	0	26
Bradi1g01710	Bradi1g01710.1	10	0	5	0	163	0	0	0	9	0	0	0	0	15
Bradi1g01715	Bradi1g01715.1	5	0	0	0	0	17	0	0	0	0	1	0	1	6
Bradi1g01720	Bradi1g01720.1	10	1	10	0	93	3	0	0	0	0	0	0	0	11
Bradi1g01730	Bradi1g01730.1	23	2	19	0	86	16	0	0	8	0	0	0	0	31
Bradi1g01730	Bradi1g01730.2	23	1	11	0	94	16	0	0	8	0	0	0	0	31
Bradi1g01730	Bradi1g01730.3	23	1	10	0	93	17	0	0	8	0	0	0	0	32
Bradi1g01740	Bradi1g01740.1	9	0	0	0	163	13	0	0	4	0	0	0	0	41
Bradi1g01750	Bradi1g01750.1	15	0	7	0	61	10	0	0	0	0	0	0	0	36
Bradi1g01750	Bradi1g01750.2	15	0	1	0	26	14	0	0	0	0	0	0	0	34
Bradi1g01750	Bradi1g01750.3	15	1	26	0	48	9	0	0	0	0	0	0	0	31
Bradi1g01760	Bradi1g01760.1	4	0	0	0	3	27	0	0	0	0	0	0	0	40
Bradi1g01770	Bradi1g01770.1	26	0	5	0	93	1	0	0	5	0	0	0	0	16
Bradi1g01780	Bradi1g01780.1	22	0	0	0	17	11	0	0	3	0	0	0	0	13
Bradi1g01790	Bradi1g01790.2	36	1	11	0	174	0	0	0	0	0	0	0	0	7
Bradi1g01795	Bradi1g01795.1	0	0	0	0	1	0	0	0	0	0	0	0	0	0
Bradi1g01800	Bradi1g01800.1	11	0	2	0	254	1	0	0	12	0	0	0	0	32
Bradi1g01802	Bradi1g01802.1	2	0	0	0	6	0	0	0	0	0	0	0	0	0
Bradi1g01805	Bradi1g01805.1	0	0	0	0	3	3	0	0	2	0	0	0	0	6
Bradi1g01807	Bradi1g01807.1	0	0	0	0	0	19	0	0	0	0	0	0	0	9
Bradi1g01810	Bradi1g01810.2	12	0	1	0	147	13	0	0	2	0	0	0	0	21
Bradi1g01810	Bradi1g01810.3	37	0	1	0	122	14	0	0	1	0	0	0	0	20
Bradi1g01810	Bradi1g01810.4	35	0	1	0	35	14	0	0	1	0	0	0	0	20
Bradi1g01810	Bradi1g01810.5	5	0	1	0	60	13	0	0	2	0	0	0	0	21
Bradi1g01810	Bradi1g01810.6	24	0	1	0	135	13	0	0	3	0	0	0	0	20
Bradi1g01810	Bradi1g01810.7	18	0	1	0	48	13	0	0	3	0	0	0	0	20
Bradi1g01820	Bradi1g01820.1	28	0	1	0	7	6	0	0	0	0	0	0	0	18
Bradi1g01830	Bradi1g01830.2	19	1	3	0	158	29	1	0	1	0	0	0	0	15
Bradi1g01830	Bradi1g01830.4	13	0	0	0	159	29	1	0	2	0	0	0	0	15
Bradi1g01830	Bradi1g01830.5	19	1	9	0	6	29	1	0	1	0	0	0	0	16
Bradi1g01830	Bradi1g01830.6	24	1	3	0	153	29	0	0	0	0	0	0	0	15
Bradi1g01835	Bradi1g01835.1	7	0	0	0	26	9	0	0	2	0	0	0	0	4
Bradi1g01840	Bradi1g01840.1	10	3	14	0	241	4	0	0	10	0	0	0	0	16
Bradi1g01840	Bradi1g01840.2	11	3	14	0	184	4	0	0	7	0	0	1	0	12
Bradi1g01847	Bradi1g01847.2	17	1	7	0	364	25	0	0	8	0	0	0	0	34
Bradi1g01847	Bradi1g01847.3	6	1	7	0	358	25	0	0	8	0	0	0	0	34
Bradi1g01847	Bradi1g01847.4	17	1	9	0	276	24	0	0	6	0	0	0	0	29
Bradi1g01847	Bradi1g01847.5	17	2	14	0	269	26	0	0	6	0	1	0	0	29
Bradi1g01860	Bradi1g01860.2	7	0	0	0	43	43	0	0	5	0	0	0	0	42
Bradi1g01870	Bradi1g01870.2	8	0	1	0	9	4	0	0	1	0	0	0	0	16
Bradi1g01870	Bradi1g01870.3	8	0	1	0	11	3	0	0	1	0	0	0	0	15
Bradi1g01880	Bradi1g01880.1	22	0	0	0	118	5	0	1	3	0	0	0	0	19
Bradi1g01890	Bradi1g01890.1	1	0	1	0	0	3	0	0	0	0	0	0	0	12
Bradi1g01900	Bradi1g01900.1	19	0	0	0	357	9	0	0	7	0	0	0	0	28
Bradi1g01900	Bradi1g01900.2	30	0	0	0	356	12	0	0	9	0	0	0	0	15
Bradi1g01920	Bradi1g01920.1	10	0	1	0	49	10	0	0	0	0	0	0	0	17
Bradi1g01930	Bradi1g01930.2	89	1	16	0	58	13	0	0	5	0	1	0	0	36
Bradi1g01936	Bradi1g01936.2	15	1	5	0	231	2	0	0	7	0	0	0	0	20
Bradi1g01936	Bradi1g01936.3	15	0	3	0	241	2	0	0	7	0	0	0	0	20
Bradi1g01936	Bradi1g01936.4	15	8	24	0	215	2	0	0	7	0	0	0	0	20
Bradi1g01936	Bradi1g01936.5	15	12	37	0	200	2	0	0	7	0	0	0	0	20
Bradi1g01942	Bradi1g01942.1	0	0	0	0	88	0	0	0	0	0	0	0	0	3
Bradi1g01946	Bradi1g01946.1	0	0	0	0	3	10	0	0	1	0	0	0	0	5
Bradi1g01948	Bradi1g01948.1	12	0	0	0	8	0	0	0	0	0	0	0	0	0
Bradi1g01950	Bradi1g01950.1	26	11	73	0	0	1	0	0	0	0	0	0	0	2
Bradi1g01958	Bradi1g01958.1	26	0	0	0	0	7	0	0	1	0	0	0	0	0
Bradi1g01965	Bradi1g01965.1	0	6	21	0	21	0	0	0	0	0	0	0	0	0
Bradi1g01970	Bradi1g01970.1	0	0	0	0	0	32	0	0	0	0	0	0	0	42
Bradi1g01980	Bradi1g01980.1	15	0	0	0	113	7	0	0	5	0	0	0	0	14
Bradi1g01985	Bradi1g01985.1	40	0	3	0	0	4	0	0	0	0	0	0	0	3
Bradi1g01985	Bradi1g01985.2	12	0	3	0	28	4	0	0	0	0	0	0	0	3
Bradi1g01985	Bradi1g01985.3	12	0	3	0	28	4	0	0	0	0	0	0	0	3
Bradi1g01985	Bradi1g01985.4	12	0	3	0	35	0	0	0	0	0	0	0	0	0
Bradi1g01985	Bradi1g01985.5	12	0	3	0	35	0	0	0	0	0	0	0	0	0
Bradi1g01985	Bradi1g01985.6	12	0	3	0	35	0	0	0	0	0	0	0	0	0
Bradi1g01990	Bradi1g01990.1	13	0	1	0	68	15	0	0	2	0	0	0	0	36
Bradi1g01990	Bradi1g01990.3	13	0	1	0	68	15	0	0	4	0	0	0	0	36
Bradi1g01990	Bradi1g01990.5	10	0	1	0	71	15	0	0	4	0	0	0	0	36
Bradi1g02000	Bradi1g02000.1	22	0	1	0	127	6	0	0	4	0	0	0	0	33
Bradi1g02000	Bradi1g02000.2	22	0	1	0	127	6	0	0	5	0	0	0	0	33
Bradi1g02000	Bradi1g02000.3	10	0	1	0	74	5	0	0	3	0	0	0	0	23
Bradi1g02000	Bradi1g02000.4	22	0	1	0	127	6	0	0	4	0	0	0	0	33
Bradi1g02000	Bradi1g02000.5	22	3	9	0	126	4	0	0	4	0	0	0	0	28
Bradi1g02010	Bradi1g02010.1	25	0	2	0	43	14	0	0	2	0	0	0	0	30
Bradi1g02020	Bradi1g02020.1	13	0	2	0	239	7	0	0	8	0	0	0	0	19
Bradi1g02020	Bradi1g02020.2	36	0	2	0	217	7	0	0	8	0	0	0	0	18
Bradi1g02020	Bradi1g02020.3	22	0	2	0	96	5	0	0	1	0	0	0	0	11
Bradi1g02030	Bradi1g02030.1	13	0	0	0	40	0	0	0	0	0	0	0	0	5
Bradi1g02040	Bradi1g02040.2	12	0	0	0	3	15	0	0	1	0	0	0	0	3
Bradi1g02050	Bradi1g02050.1	0	0	0	0	62	2	0	0	3	0	0	0	0	0
Bradi1g02050	Bradi1g02050.2	0	0	0	0	62	2	0	0	3	0	0	0	0	0
Bradi1g02050	Bradi1g02050.3	0	0	0	0	62	2	0	0	3	0	0	0	0	0
Bradi1g02050	Bradi1g02050.4	0	0	0	0	62	2	0	0	3	0	0	0	0	0
Bradi1g02050	Bradi1g02050.5	0	9	32	0	31	1	0	0	1	0	0	0	0	0
Bradi1g02060	Bradi1g02060.1	0	0	0	0	0	1	0	0	0	0	0	0	0	3
Bradi1g02071	Bradi1g02071.1	0	0	0	0	16	3	0	0	0	1	0	0	0	0
Bradi1g02080	Bradi1g02080.1	25	0	3	0	131	0	0	0	6	0	0	0	0	16
Bradi1g02090	Bradi1g02090.2	8	0	1	0	31	19	0	0	0	0	0	0	0	34
Bradi1g02090	Bradi1g02090.3	8	0	0	0	32	19	0	0	0	0	0	0	0	34
Bradi1g02100	Bradi1g02100.1	16	1	5	0	66	2	0	0	1	0	0	0	0	20
Bradi1g02103	Bradi1g02103.2	0	0	0	0	0	5	0	0	0	0	0	0	0	4
Bradi1g02107	Bradi1g02107.3	0	0	0	0	10	3	0	0	4	0	0	0	0	2
Bradi1g02117	Bradi1g02117.1	49	0	2	0	51	4	0	0	4	0	0	0	0	13
Bradi1g02117	Bradi1g02117.2	52	0	2	0	51	3	0	0	5	0	0	0	0	11
Bradi1g02130	Bradi1g02130.3	0	0	0	0	85	15	0	0	7	0	0	0	0	17
Bradi1g02137	Bradi1g02137.1	0	0	0	0	11	11	1	0	0	0	0	0	0	5
Bradi1g02145	Bradi1g02145.2	6	3	9	0	1	13	0	0	0	0	0	0	0	11
Bradi1g02150	Bradi1g02150.1	18	0	5	0	140	9	0	0	6	0	0	0	0	38
Bradi1g02150	Bradi1g02150.2	18	0	6	0	140	8	0	0	6	0	0	0	0	33
Bradi1g02160	Bradi1g02160.1	12	2	2	0	111	2	0	0	3	0	0	0	0	19
Bradi1g02165	Bradi1g02165.1	0	0	0	0	0	1	0	0	0	0	0	0	0	2
Bradi1g02170	Bradi1g02170.1	13	0	0	0	99	2	0	0	1	0	0	0	0	18
Bradi1g02180	Bradi1g02180.1	0	1	7	0	17	15	0	0	1	0	0	0	0	10
Bradi1g02185	Bradi1g02185.1	0	0	0	0	0	6	0	0	0	0	0	0	0	6
Bradi1g02187	Bradi1g02187.1	0	0	0	0	4	33	0	0	1	0	0	0	0	28
Bradi1g02190	Bradi1g02190.2	0	0	0	0	0	12	0	0	0	0	0	0	0	7
Bradi1g02200	Bradi1g02200.1	0	0	0	0	0	1	0	0	0	0	0	0	0	1
Bradi1g02210	Bradi1g02210.1	23	0	10	0	22	55	0	0	3	0	0	0	0	70
Bradi1g02220	Bradi1g02220.2	10	0	0	0	49	2	0	0	1	0	0	0	0	4
Bradi1g02230	Bradi1g02230.1	52	1	2	0	23	40	0	0	3	0	0	0	0	59
Bradi1g02240	Bradi1g02240.2	0	0	0	0	15	37	0	0	3	0	0	0	0	32
Bradi1g02247	Bradi1g02247.3	43	0	0	0	36	23	0	0	2	0	0	0	0	18
Bradi1g02247	Bradi1g02247.4	43	0	2	0	27	15	0	0	2	0	0	0	0	13
Bradi1g02253	Bradi1g02253.1	0	2	14	0	0	7	0	0	0	0	0	0	0	1
Bradi1g02260	Bradi1g02260.1	6	0	0	0	49	17	0	0	0	0	0	0	0	13
Bradi1g02270	Bradi1g02270.1	15	5	13	0	15	11	0	0	0	0	0	0	0	38
Bradi1g02273	Bradi1g02273.1	0	0	1	0	14	5	0	0	0	0	0	0	0	6
Bradi1g02280	Bradi1g02280.2	9	2	13	0	73	35	0	0	7	0	0	0	0	56
Bradi1g02290	Bradi1g02290.1	45	4	35	0	40	31	0	0	2	0	0	0	0	44
Bradi1g02290	Bradi1g02290.2	54	5	37	0	48	25	0	0	3	0	0	0	0	40
Bradi1g02290	Bradi1g02290.3	36	4	35	0	49	31	0	0	1	0	0	0	0	44
Bradi1g02290	Bradi1g02290.4	45	5	37	0	57	25	0	0	2	0	0	0	0	40
Bradi1g02290	Bradi1g02290.5	33	5	37	0	275	25	0	0	5	0	0	0	0	40
Bradi1g02300	Bradi1g02300.1	0	1	2	0	0	0	0	0	0	0	0	0	0	0
Bradi1g02306	Bradi1g02306.1	7	0	0	0	15	0	0	0	0	0	0	0	0	0
Bradi1g02310	Bradi1g02310.7	3	0	0	0	99	4	0	0	7	0	0	0	0	13
Bradi1g02327	Bradi1g02327.1	0	0	0	0	19	9	0	0	3	0	0	0	0	21
Bradi1g02327	Bradi1g02327.2	3	0	0	0	19	13	0	0	3	0	0	0	0	14
Bradi1g02350	Bradi1g02350.2	5	0	0	0	13	2	0	0	0	0	0	0	0	7
Bradi1g02350	Bradi1g02350.3	5	0	0	0	13	2	0	0	0	0	0	0	0	7
Bradi1g02350	Bradi1g02350.4	5	0	0	0	13	2	0	0	0	0	0	0	0	7
Bradi1g02350	Bradi1g02350.5	5	0	0	0	13	2	0	0	0	0	0	0	0	7
Bradi1g02361	Bradi1g02361.2	0	0	0	0	33	50	0	1	2	1	0	0	0	20
Bradi1g02370	Bradi1g02370.1	25	0	4	0	29	5	0	0	1	0	0	0	0	14
Bradi1g02380	Bradi1g02380.1	16	0	0	0	124	15	0	0	4	0	0	0	0	19
Bradi1g02390	Bradi1g02390.1	6	0	0	0	95	0	0	0	0	0	0	0	0	4
Bradi1g02390	Bradi1g02390.2	7	0	0	0	93	0	0	0	0	0	0	0	0	5
Bradi1g02400	Bradi1g02400.2	19	0	5	0	22	9	0	0	0	0	0	0	0	17
Bradi1g02400	Bradi1g02400.3	19	0	5	0	22	9	0	0	0	0	0	0	0	17
Bradi1g02410	Bradi1g02410.1	0	0	0	0	0	12	0	0	0	0	0	0	0	10
Bradi1g02420	Bradi1g02420.1	12	0	6	0	38	12	0	0	1	0	0	0	0	42
Bradi1g02430	Bradi1g02430.1	0	0	2	0	4	1	0	0	0	0	0	0	0	4
Bradi1g02440	Bradi1g02440.1	0	0	0	0	0	25	0	0	0	0	0	0	0	62
Bradi1g02450	Bradi1g02450.1	32	0	0	0	130	11	0	0	5	0	0	0	0	44
Bradi1g02450	Bradi1g02450.3	30	0	0	0	132	11	1	0	4	0	0	0	0	44
Bradi1g02450	Bradi1g02450.4	32	0	0	0	130	11	0	0	5	0	0	0	0	44
Bradi1g02450	Bradi1g02450.5	30	0	0	0	132	11	1	0	4	0	0	0	0	44
Bradi1g02450	Bradi1g02450.6	32	1	7	0	129	10	0	0	5	0	0	0	0	39
Bradi1g02450	Bradi1g02450.7	30	1	7	0	131	10	1	0	4	0	0	0	0	39
Bradi1g02460	Bradi1g02460.1	22	0	16	0	137	4	0	0	3	0	0	0	0	11
Bradi1g02460	Bradi1g02460.2	22	0	16	0	137	4	0	0	3	0	0	0	0	11
Bradi1g02470	Bradi1g02470.1	5	0	8	0	5	8	0	0	1	0	0	0	0	3
Bradi1g02475	Bradi1g02475.1	0	0	0	0	16	0	0	0	0	0	0	0	0	0
Bradi1g02480	Bradi1g02480.1	0	0	0	0	7	0	0	0	0	0	0	0	0	0
Bradi1g02487	Bradi1g02487.1	0	0	0	0	1	25	0	1	0	0	0	0	0	20
Bradi1g02490	Bradi1g02490.1	11	1	3	0	164	4	0	0	9	0	0	0	0	33
Bradi1g02510	Bradi1g02510.1	17	1	9	0	41	3	0	0	1	0	0	0	0	43
Bradi1g02510	Bradi1g02510.2	17	1	9	0	41	3	0	0	1	0	0	0	0	43
Bradi1g02517	Bradi1g02517.2	40	0	0	0	165	23	0	0	3	0	0	2	0	13
Bradi1g02517	Bradi1g02517.3	40	2	9	0	157	23	0	1	2	0	0	2	0	12
Bradi1g02530	Bradi1g02530.1	35	0	0	0	0	4	0	0	1	0	1	0	0	8
Bradi1g02530	Bradi1g02530.2	33	0	0	0	0	4	0	0	0	0	1	0	0	8
Bradi1g02535	Bradi1g02535.1	0	0	0	0	0	47	0	0	0	0	0	0	0	48
Bradi1g02540	Bradi1g02540.1	2	0	2	0	168	4	0	0	1	0	0	0	0	8
Bradi1g02550	Bradi1g02550.1	0	0	0	0	0	5	0	0	0	0	0	0	0	8
Bradi1g02560	Bradi1g02560.1	0	0	2	0	0	11	0	0	0	0	0	0	0	6
Bradi1g02570	Bradi1g02570.2	103	0	8	0	43	3	0	0	5	0	0	0	0	20
Bradi1g02570	Bradi1g02570.3	96	0	8	0	50	3	0	0	6	0	0	0	0	20
Bradi1g02575	Bradi1g02575.1	18	0	0	0	27	6	0	0	4	0	0	0	0	35
Bradi1g02580	Bradi1g02580.1	22	0	0	0	90	3	0	0	5	0	0	0	0	24
Bradi1g02590	Bradi1g02590.2	18	0	1	0	50	5	0	0	1	0	0	0	0	12
Bradi1g02597	Bradi1g02597.1	26	1	7	0	192	10	0	0	10	0	0	0	0	22
Bradi1g02610	Bradi1g02610.1	47	0	0	0	282	11	0	0	3	0	0	0	0	15
Bradi1g02615	Bradi1g02615.1	18	0	0	0	365	0	0	0	1	0	0	0	0	0
Bradi1g02615	Bradi1g02615.2	11	0	0	0	0	0	0	0	0	0	0	0	0	0
Bradi1g02621	Bradi1g02621.1	13	1	4	0	440	76	0	0	13	0	0	0	0	69
Bradi1g02621	Bradi1g02621.2	0	1	4	0	410	60	0	0	10	0	0	0	0	40
Bradi1g02630	Bradi1g02630.1	2	1	4	0	124	16	0	0	5	0	0	0	0	24
Bradi1g02630	Bradi1g02630.2	18	1	4	0	115	16	0	0	4	0	0	2	0	15
Bradi1g02635	Bradi1g02635.1	45	1	13	0	0	0	0	0	0	0	0	0	0	0
Bradi1g02637	Bradi1g02637.1	1	6	21	0	0	8	0	0	0	0	0	0	0	5
Bradi1g02640	Bradi1g02640.1	3	0	1	0	0	7	0	0	0	0	0	0	0	1
Bradi1g02650	Bradi1g02650.1	5	0	0	0	0	1	0	0	0	0	0	0	0	0
Bradi1g02670	Bradi1g02670.2	0	0	0	0	0	3	0	0	0	0	0	0	0	3
Bradi1g02680	Bradi1g02680.1	6	0	2	0	34	58	0	0	3	0	0	0	0	37
Bradi1g02680	Bradi1g02680.2	0	0	2	0	36	62	0	0	2	0	0	0	0	37
Bradi1g02680	Bradi1g02680.3	4	0	2	0	36	58	0	0	2	0	0	0	0	37
Bradi1g02685	Bradi1g02685.1	1	0	0	0	11	7	0	0	1	0	0	0	0	3
Bradi1g02690	Bradi1g02690.1	16	6	34	0	32	15	0	0	4	0	0	0	0	21
Bradi1g02697	Bradi1g02697.1	17	2	10	0	158	11	0	0	14	0	0	0	0	9
Bradi1g02710	Bradi1g02710.1	15	0	7	0	91	1	0	0	8	0	0	0	0	7
Bradi1g02720	Bradi1g02720.2	7	0	1	0	87	26	0	0	3	0	0	0	0	31
Bradi1g02720	Bradi1g02720.4	7	0	1	0	87	26	0	0	3	0	0	0	0	31
Bradi1g02730	Bradi1g02730.1	0	0	0	0	53	12	0	0	3	0	0	0	0	10
Bradi1g02740	Bradi1g02740.1	11	0	0	0	90	5	0	0	4	0	0	0	0	13
Bradi1g02750	Bradi1g02750.1	17	5	17	0	0	11	0	0	1	0	0	0	0	6
Bradi1g02755	Bradi1g02755.1	1	0	0	0	20	0	0	0	1	0	0	0	0	0
Bradi1g02760	Bradi1g02760.1	12	1	12	0	121	22	0	0	7	0	0	0	0	31
Bradi1g02770	Bradi1g02770.1	17	0	11	0	276	11	0	0	15	0	0	0	0	45
Bradi1g02780	Bradi1g02780.1	5	0	0	0	80	20	0	0	4	0	0	0	0	27
Bradi1g02790	Bradi1g02790.1	0	0	0	0	0	0	0	0	0	0	0	0	0	11
Bradi1g02800	Bradi1g02800.1	10	0	3	0	88	22	0	0	5	0	0	0	0	36
Bradi1g02805	Bradi1g02805.1	28	0	0	0	60	5	0	0	0	0	0	0	0	30
Bradi1g02810	Bradi1g02810.1	13	0	1	0	151	14	0	0	7	0	0	0	0	32
Bradi1g02810	Bradi1g02810.2	13	0	1	0	141	6	0	0	7	0	0	0	0	30
Bradi1g02820	Bradi1g02820.3	0	0	1	0	1	15	0	0	0	0	0	0	0	14
Bradi1g02830	Bradi1g02830.3	24	0	1	0	61	47	0	0	5	0	1	0	0	20
Bradi1g02840	Bradi1g02840.1	9	1	15	0	297	38	0	0	9	0	1	0	0	16
Bradi1g02850	Bradi1g02850.1	45	0	0	0	14	23	0	0	0	0	1	0	0	10
Bradi1g02860	Bradi1g02860.1	0	0	0	0	17	14	1	0	3	0	1	1	1	4
Bradi1g02870	Bradi1g02870.1	0	0	0	0	3	0	0	0	0	0	0	0	0	1
Bradi1g02880	Bradi1g02880.2	0	0	0	0	42	46	0	1	8	0	0	0	0	10
Bradi1g02890	Bradi1g02890.4	4	1	21	0	19	15	0	0	0	0	0	0	0	2
Bradi1g02900	Bradi1g02900.2	18	0	0	0	55	55	0	0	1	0	0	0	0	31
Bradi1g02910	Bradi1g02910.1	30	3	16	0	195	28	0	0	11	0	1	0	0	25
Bradi1g02920	Bradi1g02920.1	22	1	4	0	85	4	0	0	1	0	0	0	0	8
Bradi1g02920	Bradi1g02920.2	18	1	4	0	40	4	0	0	0	0	0	0	0	6
Bradi1g02920	Bradi1g02920.3	31	1	4	0	78	4	0	1	1	0	0	0	0	6
Bradi1g02930	Bradi1g02930.1	39	0	3	0	100	0	0	0	1	0	0	0	0	3
Bradi1g02940	Bradi1g02940.3	12	0	2	0	104	19	0	0	16	0	0	0	0	37
Bradi1g02950	Bradi1g02950.1	20	1	2	0	142	0	0	0	7	0	0	0	0	8
Bradi1g02960	Bradi1g02960.3	22	1	8	0	16	7	0	0	1	0	0	0	0	29
Bradi1g02960	Bradi1g02960.4	22	0	0	0	16	7	0	0	1	0	0	0	0	29
Bradi1g02970	Bradi1g02970.1	0	0	0	0	30	1	0	0	0	0	0	0	0	0
Bradi1g02980	Bradi1g02980.1	24	3	26	0	45	42	0	0	2	0	1	0	0	34
Bradi1g02980	Bradi1g02980.2	22	3	25	0	47	42	0	0	2	0	1	0	0	34
Bradi1g02980	Bradi1g02980.3	14	2	20	0	89	42	0	0	3	0	1	0	0	34
Bradi1g02980	Bradi1g02980.4	16	3	24	0	87	42	0	0	3	0	1	0	0	34
Bradi1g02980	Bradi1g02980.5	16	3	26	0	87	42	0	0	3	0	1	0	0	34
Bradi1g02990	Bradi1g02990.1	11	0	0	0	101	4	0	0	3	0	0	0	0	17
Bradi1g03000	Bradi1g03000.1	6	0	6	0	0	0	0	0	0	0	0	0	0	0
Bradi1g03010	Bradi1g03010.1	9	0	0	0	141	19	0	0	1	0	0	0	0	22
Bradi1g03010	Bradi1g03010.2	25	0	0	0	140	14	0	0	1	0	0	0	0	12
Bradi1g03010	Bradi1g03010.3	9	0	0	0	144	16	0	0	1	0	0	0	0	22
Bradi1g03010	Bradi1g03010.4	9	0	0	0	144	16	0	0	1	0	0	0	0	22
Bradi1g03010	Bradi1g03010.5	23	0	0	0	142	14	0	0	1	0	0	0	0	12
Bradi1g03010	Bradi1g03010.6	25	0	0	0	143	11	0	0	1	0	0	0	0	12
Bradi1g03010	Bradi1g03010.7	25	0	0	0	143	11	0	0	1	0	0	0	0	12
Bradi1g03020	Bradi1g03020.1	8	3	6	0	9	1	0	0	0	0	0	0	0	4
Bradi1g03030	Bradi1g03030.1	15	0	0	0	164	17	0	0	6	0	0	0	0	34
Bradi1g03040	Bradi1g03040.1	4	0	0	0	1	4	0	0	1	0	0	0	0	1
Bradi1g03050	Bradi1g03050.1	0	1	4	0	168	42	0	0	1	0	0	0	0	33
Bradi1g03050	Bradi1g03050.2	0	1	7	0	154	39	0	0	2	0	0	0	0	32
Bradi1g03050	Bradi1g03050.3	0	2	8	0	168	39	0	0	1	0	0	0	0	32
Bradi1g03056	Bradi1g03056.1	0	0	0	0	0	0	0	0	0	0	0	0	0	1
Bradi1g03063	Bradi1g03063.1	0	0	0	0	5	24	0	0	2	0	0	0	0	25
Bradi1g03070	Bradi1g03070.1	13	0	0	0	0	8	0	0	0	0	0	0	0	8
Bradi1g03080	Bradi1g03080.1	0	0	0	0	23	3	0	0	0	0	0	0	0	1
Bradi1g03090	Bradi1g03090.1	0	0	1	0	1	1	0	0	1	0	0	0	0	6
Bradi1g03100	Bradi1g03100.1	11	1	5	0	0	5	0	0	0	0	0	0	0	7
Bradi1g03105	Bradi1g03105.1	18	0	10	0	0	0	0	0	0	0	0	0	0	0
Bradi1g03110	Bradi1g03110.1	6	0	15	0	20	12	0	0	0	0	0	0	0	7
Bradi1g03120	Bradi1g03120.1	38	0	1	0	67	11	0	0	2	0	0	0	0	6
Bradi1g03130	Bradi1g03130.1	29	0	3	0	88	0	0	0	3	0	0	0	0	4
Bradi1g03136	Bradi1g03136.2	11	0	0	0	58	15	0	0	1	0	0	0	0	9
Bradi1g03142	Bradi1g03142.1	32	0	0	0	75	45	1	0	3	0	2	0	0	10
Bradi1g03142	Bradi1g03142.2	40	0	0	0	72	40	1	1	3	0	2	0	0	10
Bradi1g03150	Bradi1g03150.3	0	0	6	0	54	7	0	0	4	0	0	0	0	6
Bradi1g03160	Bradi1g03160.1	20	0	5	0	84	7	0	0	1	0	0	0	0	10
Bradi1g03170	Bradi1g03170.1	15	0	5	0	72	3	0	0	4	0	0	0	0	18
Bradi1g03170	Bradi1g03170.3	15	1	6	0	30	3	0	0	2	0	0	0	0	18
Bradi1g03180	Bradi1g03180.1	17	0	1	0	191	6	0	0	2	0	0	0	0	29
Bradi1g03200	Bradi1g03200.2	0	0	0	0	40	2	0	0	0	0	0	0	0	19
Bradi1g03207	Bradi1g03207.1	6	1	8	0	1	27	0	0	0	0	0	0	0	28
Bradi1g03220	Bradi1g03220.1	7	0	8	0	102	1	0	0	1	0	0	0	0	4
Bradi1g03230	Bradi1g03230.1	3	0	0	0	0	0	0	0	0	0	0	0	0	0
Bradi1g03235	Bradi1g03235.1	0	0	0	0	3	1	0	0	0	0	0	0	0	0
Bradi1g03235	Bradi1g03235.2	0	0	0	0	3	1	0	0	0	0	0	0	0	0
Bradi1g03235	Bradi1g03235.3	0	0	0	0	3	1	0	0	0	0	0	0	0	0
Bradi1g03235	Bradi1g03235.4	0	0	0	0	2	1	0	0	0	0	0	0	0	0
Bradi1g03235	Bradi1g03235.5	0	0	0	0	3	1	0	0	0	0	0	0	0	0
Bradi1g03235	Bradi1g03235.6	0	0	0	0	3	1	0	0	0	0	0	0	0	0
Bradi1g03235	Bradi1g03235.7	0	0	0	0	2	1	0	0	0	0	0	0	0	0
Bradi1g03235	Bradi1g03235.8	0	0	0	0	3	1	0	0	0	0	0	0	0	0
Bradi1g03240	Bradi1g03240.2	0	0	0	0	0	5	0	0	0	0	1	0	0	1
Bradi1g03250	Bradi1g03250.2	10	0	3	0	56	1	0	0	0	0	0	0	0	31
Bradi1g03260	Bradi1g03260.1	35	0	0	0	193	4	0	0	9	0	0	0	0	42
Bradi1g03270	Bradi1g03270.1	13	0	4	0	300	18	0	0	1	1	0	0	0	21
Bradi1g03277	Bradi1g03277.2	12	0	1	0	14	49	0	0	2	0	0	0	0	57
Bradi1g03283	Bradi1g03283.1	9	0	1	0	11	24	0	0	3	0	0	0	0	12
Bradi1g03290	Bradi1g03290.1	8	0	5	0	53	12	0	0	5	0	0	0	0	17
Bradi1g03307	Bradi1g03307.2	10	0	0	0	1	38	0	0	0	0	0	0	0	21
Bradi1g03307	Bradi1g03307.3	23	0	0	0	1	38	0	0	0	0	0	0	0	21
Bradi1g03307	Bradi1g03307.4	10	0	0	0	1	38	0	0	0	0	0	0	0	21
Bradi1g03307	Bradi1g03307.5	10	0	0	0	6	32	0	0	1	0	0	0	0	22
Bradi1g03307	Bradi1g03307.6	10	0	0	0	6	32	0	0	1	0	0	0	0	22
Bradi1g03307	Bradi1g03307.7	23	0	0	0	6	32	0	0	1	0	0	0	0	22
Bradi1g03313	Bradi1g03313.1	0	0	0	0	0	8	0	0	0	0	0	0	0	4
Bradi1g03320	Bradi1g03320.1	22	0	5	0	67	23	1	0	5	0	0	1	0	4
Bradi1g03320	Bradi1g03320.2	5	0	5	0	37	25	2	0	4	0	1	0	0	6
Bradi1g03320	Bradi1g03320.3	6	0	5	0	36	28	1	0	4	0	0	0	0	4
Bradi1g03330	Bradi1g03330.1	17	0	0	0	85	27	0	0	2	0	0	0	0	3
Bradi1g03330	Bradi1g03330.2	15	0	0	0	88	25	0	0	2	0	0	0	0	4
Bradi1g03330	Bradi1g03330.3	17	0	0	0	82	28	0	0	6	0	1	0	0	4
Bradi1g03340	Bradi1g03340.1	0	0	0	0	0	0	0	0	0	0	0	0	0	1
Bradi1g03350	Bradi1g03350.1	15	1	3	0	86	5	0	0	9	0	0	0	1	22
Bradi1g03355	Bradi1g03355.1	6	0	0	0	41	0	0	0	1	0	0	0	0	0
Bradi1g03355	Bradi1g03355.2	22	0	0	0	8	4	0	0	0	0	0	0	0	2
Bradi1g03360	Bradi1g03360.3	5	0	0	0	4	51	0	0	1	0	0	0	0	25
Bradi1g03367	Bradi1g03367.2	0	0	7	0	4	21	0	0	0	0	0	0	0	17
Bradi1g03367	Bradi1g03367.3	0	0	2	0	4	21	0	0	0	0	0	0	0	17
Bradi1g03380	Bradi1g03380.1	16	0	12	0	262	34	0	0	11	0	0	0	0	33
Bradi1g03392	Bradi1g03392.1	0	0	0	0	0	5	0	0	0	0	0	0	0	2
Bradi1g03400	Bradi1g03400.1	13	0	1	0	57	15	0	0	4	0	0	0	0	9
Bradi1g03410	Bradi1g03410.1	8	0	2	0	112	1	0	0	5	0	0	0	0	3
Bradi1g03420	Bradi1g03420.1	7	0	3	0	153	4	0	0	8	0	0	0	0	32
Bradi1g03431	Bradi1g03431.1	0	0	0	0	89	46	0	0	12	0	0	0	0	21
Bradi1g03440	Bradi1g03440.1	14	2	6	0	47	0	0	0	0	0	0	0	0	3
Bradi1g03440	Bradi1g03440.2	14	0	2	0	51	0	0	0	0	0	0	0	0	3
Bradi1g03440	Bradi1g03440.3	14	0	2	0	51	0	0	0	0	0	0	0	0	3
Bradi1g03450	Bradi1g03450.1	8	0	2	0	70	11	0	0	2	0	0	0	0	38
Bradi1g03460	Bradi1g03460.1	0	0	3	0	0	0	0	0	0	0	0	0	0	0
Bradi1g03470	Bradi1g03470.1	9	0	4	0	67	18	0	0	5	0	0	0	0	28
Bradi1g03480	Bradi1g03480.1	2	0	6	0	94	3	0	0	3	0	0	0	0	25
Bradi1g03486	Bradi1g03486.1	2	0	0	0	35	2	0	0	0	0	0	0	0	2
Bradi1g03490	Bradi1g03490.1	15	0	1	0	93	1	0	0	2	0	0	0	0	19
Bradi1g03490	Bradi1g03490.2	14	0	0	0	93	1	0	0	1	0	0	0	0	19
Bradi1g03490	Bradi1g03490.3	14	0	1	0	93	1	0	0	1	0	0	0	0	19
Bradi1g03500	Bradi1g03500.1	11	0	4	0	0	13	0	0	0	0	0	0	0	26
Bradi1g03510	Bradi1g03510.1	26	1	1	0	7	3	0	0	3	0	0	0	0	3
Bradi1g03520	Bradi1g03520.1	0	0	0	0	0	14	0	0	0	0	1	0	0	6
Bradi1g03530	Bradi1g03530.4	7	0	0	0	151	10	0	0	4	0	0	0	0	26
Bradi1g03530	Bradi1g03530.5	11	0	0	0	114	11	0	0	4	0	0	0	0	23
Bradi1g03530	Bradi1g03530.6	7	0	0	0	151	11	0	0	4	0	0	0	0	26
Bradi1g03530	Bradi1g03530.7	7	0	1	0	151	10	0	0	4	0	0	0	0	26
Bradi1g03537	Bradi1g03537.1	0	0	0	0	0	26	0	0	0	0	0	0	0	24
Bradi1g03550	Bradi1g03550.1	11	0	4	0	398	9	0	0	13	0	0	0	0	32
Bradi1g03555	Bradi1g03555.1	0	2	10	0	0	0	0	0	0	0	0	0	0	0
Bradi1g03560	Bradi1g03560.1	8	0	0	0	220	6	0	0	6	0	0	0	0	24
Bradi1g03560	Bradi1g03560.3	8	3	22	0	169	6	0	0	4	0	0	0	0	16
Bradi1g03580	Bradi1g03580.2	7	0	0	0	34	2	0	0	0	0	0	0	0	13
Bradi1g03590	Bradi1g03590.1	27	0	7	0	67	13	0	0	5	0	0	0	0	48
Bradi1g03590	Bradi1g03590.2	27	1	8	0	67	13	0	0	5	0	0	0	0	47
Bradi1g03595	Bradi1g03595.1	10	1	8	0	0	0	0	0	0	0	0	0	0	0
Bradi1g03600	Bradi1g03600.1	9	0	2	0	51	1	0	0	1	0	0	0	0	11
Bradi1g03605	Bradi1g03605.1	0	1	3	0	0	0	0	0	0	0	0	0	0	0
Bradi1g03610	Bradi1g03610.1	9	0	3	0	106	9	0	0	8	0	0	0	0	15
Bradi1g03620	Bradi1g03620.1	30	0	12	0	0	20	0	0	0	0	0	0	0	57
Bradi1g03620	Bradi1g03620.2	0	0	12	0	20	29	0	0	1	0	0	0	0	58
Bradi1g03620	Bradi1g03620.3	0	0	12	0	26	29	0	0	1	0	0	0	0	52
Bradi1g03627	Bradi1g03627.1	0	0	0	0	13	10	0	0	0	0	0	0	0	10
Bradi1g03640	Bradi1g03640.1	15	0	1	0	43	6	0	0	0	0	1	0	0	12
Bradi1g03650	Bradi1g03650.1	14	0	0	0	149	16	0	0	2	0	0	0	0	16
Bradi1g03660	Bradi1g03660.1	19	0	4	0	111	9	0	0	4	0	0	0	0	17
Bradi1g03670	Bradi1g03670.4	78	0	0	0	37	8	0	0	0	0	0	0	0	38
Bradi1g03672	Bradi1g03672.1	0	0	0	0	0	30	0	0	0	0	0	0	0	16
Bradi1g03675	Bradi1g03675.2	11	7	25	0	0	34	0	0	0	0	0	0	0	27
Bradi1g03681	Bradi1g03681.1	0	0	0	0	0	39	0	0	0	0	0	0	0	14
Bradi1g03686	Bradi1g03686.1	18	0	2	0	16	3	0	0	1	0	0	0	0	2
Bradi1g03690	Bradi1g03690.1	8	0	0	0	36	4	0	0	2	0	0	0	0	16
Bradi1g03700	Bradi1g03700.1	10	0	8	0	88	2	0	0	1	0	0	0	0	5
Bradi1g03700	Bradi1g03700.2	10	3	7	0	80	2	0	0	0	0	0	0	0	5
Bradi1g03710	Bradi1g03710.2	21	1	17	0	8	1	0	0	0	0	0	0	0	2
Bradi1g03710	Bradi1g03710.3	5	1	17	0	24	1	0	0	0	0	0	0	0	2
Bradi1g03710	Bradi1g03710.4	18	1	4	0	5	1	0	0	1	0	0	0	0	1
Bradi1g03720	Bradi1g03720.1	8	0	2	0	90	1	0	0	0	0	0	0	0	42
Bradi1g03730	Bradi1g03730.1	11	0	0	0	101	18	0	0	3	0	0	0	0	27
Bradi1g03737	Bradi1g03737.2	10	1	1	0	62	10	0	1	2	0	0	0	0	10
Bradi1g03737	Bradi1g03737.3	10	1	4	0	89	8	0	0	1	0	0	0	0	10
Bradi1g03737	Bradi1g03737.5	10	0	0	0	92	9	0	1	2	0	0	0	0	10
Bradi1g03737	Bradi1g03737.6	15	1	4	0	89	8	0	0	2	0	0	0	0	10
Bradi1g03750	Bradi1g03750.1	4	0	2	0	57	2	0	0	1	0	0	0	0	7
Bradi1g03760	Bradi1g03760.1	6	0	1	0	2	7	0	0	1	0	0	0	0	3
Bradi1g03780	Bradi1g03780.1	0	0	0	0	0	1	0	0	0	0	0	0	0	4
Bradi1g03790	Bradi1g03790.1	5	0	0	0	0	1	0	0	0	0	0	0	0	0
Bradi1g03800	Bradi1g03800.1	22	0	2	0	241	6	0	0	6	0	0	0	0	18
Bradi1g03800	Bradi1g03800.2	22	0	2	0	241	6	0	0	6	0	0	0	0	18
Bradi1g03800	Bradi1g03800.3	22	0	2	0	240	7	0	0	7	0	0	0	0	18
Bradi1g03800	Bradi1g03800.4	22	0	2	0	240	7	0	0	7	0	0	0	0	18
Bradi1g03810	Bradi1g03810.1	0	0	0	0	0	0	0	0	0	0	0	0	0	1
Bradi1g03820	Bradi1g03820.1	9	1	3	0	75	0	0	0	4	0	0	0	0	8
Bradi1g03827	Bradi1g03827.1	15	0	0	0	71	69	0	0	6	0	1	0	0	38
Bradi1g03840	Bradi1g03840.1	0	1	15	0	2	4	0	0	0	0	0	0	0	3
Bradi1g03850	Bradi1g03850.1	8	3	15	0	46	3	0	0	1	0	0	0	0	6
Bradi1g03850	Bradi1g03850.2	27	3	15	0	29	4	0	0	4	0	0	0	0	3
Bradi1g03856	Bradi1g03856.1	4	0	0	0	0	0	0	0	0	0	0	0	0	0
Bradi1g03860	Bradi1g03860.1	18	3	9	0	69	3	0	0	3	0	0	0	0	29
Bradi1g03867	Bradi1g03867.2	26	0	7	0	40	41	0	0	1	0	2	0	0	17
Bradi1g03880	Bradi1g03880.1	12	0	7	0	93	9	0	0	7	0	0	0	0	17
Bradi1g03880	Bradi1g03880.2	12	0	7	0	93	9	0	0	7	0	0	0	0	17
Bradi1g03890	Bradi1g03890.2	17	1	15	0	21	5	0	0	1	0	2	0	0	6
Bradi1g03890	Bradi1g03890.3	13	1	15	0	100	0	0	0	0	0	0	0	0	5
Bradi1g03890	Bradi1g03890.4	13	1	10	0	100	0	0	0	0	0	0	0	0	5
Bradi1g03900	Bradi1g03900.1	15	0	0	0	125	5	0	0	6	0	0	0	0	10
Bradi1g03910	Bradi1g03910.1	22	0	0	0	58	5	0	0	3	0	0	0	1	5
Bradi1g03920	Bradi1g03920.1	10	0	2	0	186	18	0	0	5	0	0	0	0	45
Bradi1g03920	Bradi1g03920.2	10	0	2	0	186	18	0	0	5	0	0	0	0	45
Bradi1g03920	Bradi1g03920.3	5	0	2	0	156	11	0	0	4	0	0	0	0	36
Bradi1g03925	Bradi1g03925.1	0	0	0	0	20	3	0	0	0	0	0	0	0	1
Bradi1g03930	Bradi1g03930.1	24	0	0	0	196	4	0	0	2	0	0	0	0	5
Bradi1g03940	Bradi1g03940.1	31	0	6	0	94	3	0	0	3	0	0	0	0	20
Bradi1g03940	Bradi1g03940.2	31	0	6	0	96	3	0	0	2	0	0	0	0	18
Bradi1g03940	Bradi1g03940.3	31	0	6	0	94	3	0	0	3	0	0	0	0	20
Bradi1g03947	Bradi1g03947.1	6	1	3	0	79	1	0	0	0	0	0	0	0	12
Bradi1g03947	Bradi1g03947.2	6	15	78	0	1	1	0	0	0	0	0	0	0	12
Bradi1g03947	Bradi1g03947.3	6	1	9	0	1	1	0	0	0	0	0	0	0	12
Bradi1g03947	Bradi1g03947.4	6	2	17	0	4	1	0	1	1	0	0	0	0	12
Bradi1g03950	Bradi1g03950.2	39	0	0	0	34	0	0	0	0	0	0	0	0	0
Bradi1g03951	Bradi1g03951.1	0	0	0	0	40	0	0	0	0	0	0	0	0	0
Bradi1g03953	Bradi1g03953.1	0	0	0	0	32	0	0	0	0	0	0	0	0	0
Bradi1g03954	Bradi1g03954.1	4	0	0	0	0	0	0	0	0	0	0	0	0	0
Bradi1g03954	Bradi1g03954.2	4	0	0	0	0	0	0	0	0	0	0	0	0	0
Bradi1g03954	Bradi1g03954.3	4	0	0	0	0	0	0	0	0	0	0	0	0	0
Bradi1g03954	Bradi1g03954.4	0	0	0	0	4	0	0	0	0	0	0	0	0	0
Bradi1g03956	Bradi1g03956.1	0	14	67	0	3	0	0	0	0	0	0	0	0	0
Bradi1g03956	Bradi1g03956.2	0	14	67	0	3	0	0	0	0	0	0	0	0	0
Bradi1g03956	Bradi1g03956.3	0	0	0	0	70	0	0	0	0	0	0	0	0	0
Bradi1g03956	Bradi1g03956.4	0	0	0	0	70	0	0	0	0	0	0	0	0	0
Bradi1g03965	Bradi1g03965.2	16	0	4	0	33	10	0	0	1	0	1	0	0	4
Bradi1g03972	Bradi1g03972.1	0	0	0	0	51	11	0	0	0	0	0	0	0	12
Bradi1g03977	Bradi1g03977.1	35	3	40	0	9	3	0	0	2	0	0	0	0	1
Bradi1g03980	Bradi1g03980.1	15	0	10	0	3	3	0	0	1	0	0	0	0	10
Bradi1g03980	Bradi1g03980.2	15	0	10	0	3	3	0	0	1	0	0	0	0	10
Bradi1g03990	Bradi1g03990.1	0	0	2	0	45	16	0	0	3	0	0	1	0	8
Bradi1g03990	Bradi1g03990.2	20	0	2	0	7	18	0	0	1	0	0	0	0	8
Bradi1g03990	Bradi1g03990.3	14	0	2	0	13	18	0	0	2	0	0	0	0	8
Bradi1g04000	Bradi1g04000.2	23	0	0	0	138	194	0	0	9	0	0	0	0	96
Bradi1g04000	Bradi1g04000.3	23	0	0	0	139	194	1	0	8	0	0	0	0	95
Bradi1g04000	Bradi1g04000.4	23	0	0	0	138	194	0	0	9	0	0	0	0	96
Bradi1g04000	Bradi1g04000.5	31	0	1	0	95	194	0	0	8	0	0	0	0	96
Bradi1g04010	Bradi1g04010.1	3	0	0	0	2	5	0	0	0	0	0	0	0	11
Bradi1g04015	Bradi1g04015.1	0	0	3	0	0	0	0	0	0	0	0	0	0	0
Bradi1g04020	Bradi1g04020.1	1	0	0	0	0	1	0	0	0	0	0	0	0	1
Bradi1g04030	Bradi1g04030.1	23	0	0	0	58	43	0	0	2	0	0	0	0	32
Bradi1g04030	Bradi1g04030.2	23	0	0	0	66	39	0	0	2	0	0	0	0	28
Bradi1g04030	Bradi1g04030.3	23	0	0	0	67	38	1	0	2	0	0	0	0	28
Bradi1g04030	Bradi1g04030.4	23	0	0	0	65	39	0	0	3	0	0	0	0	29
Bradi1g04030	Bradi1g04030.5	23	4	20	0	45	38	0	0	2	0	0	0	0	24
Bradi1g04055	Bradi1g04055.2	19	0	0	0	0	0	0	0	0	0	0	0	0	0
Bradi1g04060	Bradi1g04060.2	22	0	2	0	118	23	0	0	10	0	0	0	0	47
Bradi1g04060	Bradi1g04060.3	22	1	5	0	115	23	0	0	10	0	0	0	0	47
Bradi1g04060	Bradi1g04060.4	20	1	5	0	115	23	0	0	10	0	0	0	0	47
Bradi1g04070	Bradi1g04070.1	8	1	13	0	151	2	0	0	3	0	0	0	0	8
Bradi1g04080	Bradi1g04080.1	19	0	10	0	91	3	0	0	6	0	0	0	0	16
Bradi1g04090	Bradi1g04090.1	15	0	6	0	101	8	0	0	10	0	0	0	0	19
Bradi1g04097	Bradi1g04097.2	23	1	9	0	95	8	0	0	0	0	0	0	0	16
Bradi1g04097	Bradi1g04097.3	23	12	73	0	24	8	0	0	2	0	0	0	0	14
Bradi1g04110	Bradi1g04110.1	30	2	12	0	0	4	0	0	0	0	0	0	0	9
Bradi1g04120	Bradi1g04120.3	39	0	3	0	180	4	0	0	7	0	0	0	0	21
Bradi1g04120	Bradi1g04120.4	39	0	3	0	180	4	0	0	8	0	0	0	0	21
Bradi1g04120	Bradi1g04120.5	39	0	3	0	180	4	0	0	7	0	0	0	0	21
Bradi1g04120	Bradi1g04120.6	39	0	3	0	180	4	0	0	8	0	0	0	0	21
Bradi1g04125	Bradi1g04125.1	0	0	0	0	2	0	0	0	0	0	0	0	0	0
Bradi1g04130	Bradi1g04130.1	15	0	0	0	88	1	0	0	2	0	0	0	0	9
Bradi1g04140	Bradi1g04140.1	9	0	1	0	213	15	0	0	5	0	1	0	1	38
Bradi1g04150	Bradi1g04150.1	20	1	4	0	7	8	0	0	4	0	0	0	0	42
Bradi1g04160	Bradi1g04160.1	7	1	6	0	99	1	0	0	2	0	0	0	0	9
Bradi1g04170	Bradi1g04170.1	0	0	0	0	33	1	0	0	0	0	0	0	0	1
Bradi1g04180	Bradi1g04180.2	38	2	17	0	51	6	0	0	1	0	0	0	0	27
Bradi1g04180	Bradi1g04180.4	47	2	17	0	48	6	0	0	2	0	0	0	0	27
Bradi1g04191	Bradi1g04191.1	0	0	0	0	14	0	0	0	0	0	0	0	0	0
Bradi1g04200	Bradi1g04200.1	30	0	0	0	4	16	0	0	1	0	0	0	0	10
Bradi1g04200	Bradi1g04200.2	59	0	0	0	0	1	0	0	0	0	0	0	0	0
Bradi1g04210	Bradi1g04210.3	17	0	0	0	398	6	0	0	12	0	0	0	0	20
Bradi1g04210	Bradi1g04210.4	17	0	0	0	398	6	0	0	12	0	0	0	0	20
Bradi1g04210	Bradi1g04210.5	1	0	5	0	218	11	0	0	12	0	1	0	0	16
Bradi1g04215	Bradi1g04215.1	10	0	6	0	0	8	0	0	0	0	2	0	0	5
Bradi1g04220	Bradi1g04220.3	14	0	3	0	144	0	0	0	6	0	0	0	0	3
Bradi1g04220	Bradi1g04220.4	14	0	3	0	144	0	0	0	6	0	0	0	0	3
Bradi1g04226	Bradi1g04226.2	21	1	11	0	111	3	0	0	7	0	0	0	0	10
Bradi1g04226	Bradi1g04226.3	21	0	1	0	121	3	0	0	6	0	0	0	0	10
Bradi1g04229	Bradi1g04229.1	0	0	0	0	6	22	0	0	1	0	0	0	0	18
Bradi1g04232	Bradi1g04232.1	19	0	1	0	61	3	0	0	1	0	0	0	0	1
Bradi1g04240	Bradi1g04240.2	27	0	3	0	0	5	0	0	0	0	0	0	0	5
Bradi1g04245	Bradi1g04245.1	0	0	0	0	0	5	0	0	0	0	0	0	0	0
Bradi1g04250	Bradi1g04250.1	29	3	18	0	139	2	0	0	3	0	0	0	0	8
Bradi1g04261	Bradi1g04261.2	0	0	0	0	0	1	0	0	0	0	0	0	0	2
Bradi1g04270	Bradi1g04270.1	16	1	4	0	70	26	0	0	6	0	0	0	0	31
Bradi1g04270	Bradi1g04270.2	15	6	13	0	57	26	0	2	5	0	0	0	0	31
Bradi1g04280	Bradi1g04280.2	5	2	12	0	38	1	0	0	0	0	0	0	0	3
Bradi1g04280	Bradi1g04280.3	32	2	12	0	11	1	0	0	0	0	0	0	0	3
Bradi1g04286	Bradi1g04286.3	4	4	27	0	41	48	0	0	2	0	4	0	0	13
Bradi1g04286	Bradi1g04286.4	5	4	28	0	53	48	0	0	2	0	4	0	0	13
Bradi1g04286	Bradi1g04286.5	5	4	27	0	53	48	0	0	2	0	4	0	0	13
Bradi1g04287	Bradi1g04287.1	0	1	1	0	19	2	0	0	1	0	0	0	0	1
Bradi1g04288	Bradi1g04288.1	0	0	0	0	0	20	0	0	0	0	0	0	0	8
Bradi1g04290	Bradi1g04290.1	0	0	0	0	0	1	0	0	0	0	0	0	0	0
Bradi1g04292	Bradi1g04292.1	21	0	0	0	106	60	0	0	4	0	0	0	0	47
Bradi1g04292	Bradi1g04292.2	21	0	0	0	106	60	0	0	4	0	0	0	0	47
Bradi1g04292	Bradi1g04292.3	21	0	0	0	111	56	0	2	5	0	0	0	0	46
Bradi1g04292	Bradi1g04292.4	23	0	0	0	106	59	0	0	4	0	0	0	0	46
Bradi1g04292	Bradi1g04292.5	32	0	0	0	110	53	0	0	3	0	0	0	0	39
Bradi1g04292	Bradi1g04292.6	32	0	0	0	110	53	0	0	3	0	0	0	0	39
Bradi1g04300	Bradi1g04300.1	16	0	0	0	168	3	0	0	4	0	0	0	0	26
Bradi1g04305	Bradi1g04305.1	2	1	8	0	4	8	0	0	1	0	0	0	0	3
Bradi1g04310	Bradi1g04310.1	15	4	18	0	50	22	0	0	0	0	0	0	0	43
Bradi1g04310	Bradi1g04310.2	17	0	2	1	27	17	0	0	1	0	0	0	0	26
Bradi1g04320	Bradi1g04320.1	21	1	4	0	5	7	0	0	0	0	0	0	0	33
Bradi1g04320	Bradi1g04320.2	18	1	4	0	5	7	0	0	0	0	0	0	0	33
Bradi1g04330	Bradi1g04330.1	17	0	4	0	276	9	0	0	9	0	0	0	0	36
Bradi1g04337	Bradi1g04337.2	13	0	5	0	32	0	0	0	2	0	0	0	0	3
Bradi1g04348	Bradi1g04348.1	6	0	0	0	0	0	0	0	0	0	0	0	0	0
Bradi1g04370	Bradi1g04370.1	0	0	0	0	0	13	0	0	0	0	0	0	0	12
Bradi1g04390	Bradi1g04390.1	16	1	5	0	0	5	0	0	0	0	0	0	0	2
Bradi1g04397	Bradi1g04397.1	5	2	10	0	167	31	0	0	11	0	0	0	0	44
Bradi1g04403	Bradi1g04403.1	0	0	0	0	5	4	0	0	0	0	0	0	0	2
Bradi1g04410	Bradi1g04410.1	0	0	0	0	0	12	0	0	0	0	0	0	0	14
Bradi1g04420	Bradi1g04420.1	0	0	0	0	0	13	0	0	0	0	0	0	0	15
Bradi1g04430	Bradi1g04430.1	11	1	3	0	0	0	0	0	0	0	0	0	0	0
Bradi1g04440	Bradi1g04440.1	23	2	15	0	68	1	0	0	1	0	0	0	0	27
Bradi1g04440	Bradi1g04440.2	23	2	15	0	68	1	0	0	1	0	0	0	0	27
Bradi1g04450	Bradi1g04450.1	5	0	1	0	30	21	0	0	6	0	0	0	0	9
Bradi1g04450	Bradi1g04450.2	5	0	1	0	33	18	0	0	5	0	0	0	0	9
Bradi1g04460	Bradi1g04460.1	0	0	0	0	0	4	0	0	0	0	0	0	0	4
Bradi1g04477	Bradi1g04477.2	19	3	6	0	25	15	0	0	1	0	0	0	0	17
Bradi1g04490	Bradi1g04490.1	0	0	0	0	0	13	0	0	0	0	0	0	0	7
Bradi1g04500	Bradi1g04500.1	25	0	0	0	101	6	0	0	3	0	0	0	0	21
Bradi1g04503	Bradi1g04503.1	0	0	0	0	0	6	0	0	0	0	0	0	0	8
Bradi1g04506	Bradi1g04506.1	0	0	0	0	0	31	0	0	0	0	1	0	0	30
Bradi1g04510	Bradi1g04510.2	17	0	0	0	150	32	1	1	11	0	0	1	0	19
Bradi1g04510	Bradi1g04510.3	17	0	0	0	150	32	1	1	11	0	0	1	0	19
Bradi1g04510	Bradi1g04510.4	17	0	0	0	148	34	1	1	11	0	0	1	0	19
Bradi1g04510	Bradi1g04510.5	17	0	0	0	148	34	1	1	11	0	0	1	0	19
Bradi1g04520	Bradi1g04520.1	5	2	13	0	50	7	0	0	4	0	0	0	0	30
Bradi1g04527	Bradi1g04527.1	6	0	1	0	90	27	0	0	7	0	0	0	0	25
Bradi1g04540	Bradi1g04540.1	12	0	2	0	133	32	0	0	11	0	0	0	0	28
Bradi1g04540	Bradi1g04540.2	12	5	34	0	92	34	0	0	9	0	0	0	0	29
Bradi1g04540	Bradi1g04540.3	17	0	2	0	135	28	0	0	12	0	0	0	0	25
Bradi1g04550	Bradi1g04550.4	0	0	2	0	112	12	0	0	7	0	0	0	0	20
Bradi1g04550	Bradi1g04550.5	0	0	2	0	113	11	0	0	6	0	0	0	0	20
Bradi1g04550	Bradi1g04550.6	12	0	2	0	88	12	0	0	7	0	0	0	0	20
Bradi1g04550	Bradi1g04550.7	15	2	8	0	89	11	0	0	7	0	0	0	0	20
Bradi1g04561	Bradi1g04561.1	11	0	3	0	157	3	0	1	1	0	0	0	0	1
Bradi1g04570	Bradi1g04570.1	15	0	1	0	110	5	0	0	4	0	0	0	0	13
Bradi1g04580	Bradi1g04580.1	11	0	0	0	0	1	0	0	0	0	0	0	0	0
Bradi1g04590	Bradi1g04590.1	6	0	2	0	173	0	0	0	1	0	0	0	0	4
Bradi1g04590	Bradi1g04590.3	6	0	6	0	167	1	0	0	3	1	0	0	0	4
Bradi1g04597	Bradi1g04597.2	18	7	41	0	127	8	0	0	7	0	0	0	0	40
Bradi1g04597	Bradi1g04597.3	14	0	8	0	164	7	0	0	7	0	0	0	0	37
Bradi1g04597	Bradi1g04597.4	18	7	39	0	127	8	0	0	7	0	0	0	0	42
Bradi1g04597	Bradi1g04597.5	18	7	38	0	128	8	0	0	7	0	0	0	0	42
Bradi1g04597	Bradi1g04597.6	14	7	37	0	129	8	0	0	7	0	0	0	0	42
Bradi1g04603	Bradi1g04603.1	2	1	15	0	0	0	0	0	0	0	0	0	0	0
Bradi1g04610	Bradi1g04610.1	0	0	0	0	0	11	0	0	0	0	0	0	0	22
Bradi1g04620	Bradi1g04620.1	6	1	13	0	30	5	0	0	4	0	0	0	0	6
Bradi1g04625	Bradi1g04625.1	0	0	0	0	0	1	0	0	0	0	0	0	0	0
Bradi1g04630	Bradi1g04630.1	0	0	1	0	0	22	0	0	0	1	0	0	0	42
Bradi1g04641	Bradi1g04641.1	0	0	0	0	11	5	0	0	4	0	0	0	0	20
Bradi1g04660	Bradi1g04660.1	10	0	0	0	38	0	0	0	0	0	0	0	0	15
Bradi1g04670	Bradi1g04670.1	10	0	1	0	28	11	0	0	2	0	0	0	0	41
Bradi1g04677	Bradi1g04677.1	14	1	9	0	92	29	0	0	3	0	0	0	0	11
Bradi1g04677	Bradi1g04677.2	13	4	19	0	3	31	0	0	0	0	0	0	0	11
Bradi1g04679	Bradi1g04679.1	0	0	0	0	0	8	0	0	0	0	0	0	0	2
Bradi1g04681	Bradi1g04681.1	0	0	0	0	2	16	0	0	0	0	0	0	0	6
Bradi1g04683	Bradi1g04683.2	8	0	0	0	18	0	0	0	0	0	0	0	0	0
Bradi1g04690	Bradi1g04690.2	7	6	47	0	64	8	0	0	0	1	0	0	0	9
Bradi1g04700	Bradi1g04700.1	12	0	0	0	0	0	0	0	0	0	0	0	0	13
Bradi1g04710	Bradi1g04710.3	10	2	24	0	75	5	0	0	5	0	0	0	0	20
Bradi1g04710	Bradi1g04710.4	10	2	24	0	75	5	0	0	5	0	0	0	0	20
Bradi1g04720	Bradi1g04720.1	27	0	2	0	73	2	0	0	3	0	0	0	0	27
Bradi1g04730	Bradi1g04730.2	42	0	7	0	147	4	0	0	3	0	0	0	0	8
Bradi1g04740	Bradi1g04740.1	0	0	0	0	97	1	0	0	1	0	0	0	0	6
Bradi1g04750	Bradi1g04750.2	26	4	53	0	11	3	0	0	0	0	0	0	0	7
Bradi1g04760	Bradi1g04760.1	0	0	0	0	0	4	0	0	0	0	0	0	0	26
Bradi1g04772	Bradi1g04772.1	0	0	0	0	22	6	0	0	0	0	1	0	0	3
Bradi1g04780	Bradi1g04780.1	10	1	27	0	3	27	0	0	0	0	0	0	0	16
Bradi1g04790	Bradi1g04790.1	33	0	3	0	71	17	0	0	3	0	0	0	0	17
Bradi1g04800	Bradi1g04800.1	18	0	3	0	197	8	0	0	7	0	0	0	1	3
Bradi1g04810	Bradi1g04810.1	11	0	1	0	31	7	0	0	7	0	0	0	0	39
Bradi1g04820	Bradi1g04820.3	33	0	0	0	104	2	0	0	6	0	0	0	0	12
Bradi1g04820	Bradi1g04820.5	33	0	0	0	104	2	0	0	6	0	0	0	0	12
Bradi1g04820	Bradi1g04820.6	33	0	0	0	108	2	0	0	4	0	0	0	0	8
Bradi1g04830	Bradi1g04830.1	11	1	4	0	302	25	0	0	8	0	0	0	1	39
Bradi1g04835	Bradi1g04835.1	0	0	0	0	0	6	0	0	1	0	0	0	1	5
Bradi1g04840	Bradi1g04840.1	14	1	6	0	71	7	0	0	3	0	0	0	0	24
Bradi1g04850	Bradi1g04850.1	14	1	2	0	188	0	0	0	7	0	0	0	0	8
Bradi1g04860	Bradi1g04860.1	24	1	6	0	200	7	0	0	5	0	0	0	0	38
Bradi1g04860	Bradi1g04860.3	24	0	2	0	198	7	0	0	5	0	0	0	0	38
Bradi1g04870	Bradi1g04870.1	11	0	0	0	239	16	0	0	7	0	0	0	0	14
Bradi1g04870	Bradi1g04870.4	11	0	0	0	180	12	0	0	5	0	0	0	0	10
Bradi1g04880	Bradi1g04880.1	10	0	8	0	4	8	0	0	0	0	0	0	0	14
Bradi1g04890	Bradi1g04890.1	0	0	0	0	0	4	0	0	0	0	0	0	0	1
Bradi1g04900	Bradi1g04900.1	16	0	0	0	175	17	0	0	10	0	0	0	0	9
Bradi1g04900	Bradi1g04900.2	16	0	0	0	175	17	0	0	10	0	0	0	0	9
Bradi1g04900	Bradi1g04900.3	22	0	0	0	177	12	0	0	9	0	0	0	0	6
Bradi1g04903	Bradi1g04903.1	0	0	0	0	0	0	0	0	0	0	0	0	0	1
Bradi1g04907	Bradi1g04907.1	0	0	0	0	0	3	0	0	0	1	0	0	0	10
Bradi1g04917	Bradi1g04917.1	21	0	4	0	127	36	0	0	2	0	1	0	0	29
Bradi1g04917	Bradi1g04917.2	9	0	4	0	131	36	0	0	2	0	1	0	0	37
Bradi1g04930	Bradi1g04930.1	20	0	4	0	24	3	0	0	1	0	0	0	0	5
Bradi1g04930	Bradi1g04930.2	0	0	4	0	0	3	0	0	0	0	0	0	0	5
Bradi1g04935	Bradi1g04935.1	0	0	0	0	4	7	0	0	2	0	1	2	0	3
Bradi1g04940	Bradi1g04940.1	13	0	2	0	112	11	0	0	5	0	0	0	0	16
Bradi1g04940	Bradi1g04940.2	13	0	1	0	110	7	0	0	4	0	0	0	0	16
Bradi1g04940	Bradi1g04940.3	13	0	2	0	112	11	0	0	5	0	0	0	0	16
Bradi1g04950	Bradi1g04950.1	15	0	0	0	86	1	0	0	12	0	0	0	0	25
Bradi1g04950	Bradi1g04950.2	15	2	7	0	86	1	0	0	12	0	0	0	0	25
Bradi1g04953	Bradi1g04953.2	0	0	0	0	0	26	0	0	0	0	1	0	0	9
Bradi1g04957	Bradi1g04957.1	19	0	0	0	87	4	0	0	7	0	0	0	0	29
Bradi1g04957	Bradi1g04957.2	13	0	0	0	90	4	0	0	7	0	0	0	0	29
Bradi1g04963	Bradi1g04963.1	5	1	10	0	26	37	0	0	2	0	1	0	0	26
Bradi1g04970	Bradi1g04970.2	15	0	2	0	11	2	0	0	1	0	0	0	0	0
Bradi1g04975	Bradi1g04975.1	2	0	1	0	0	0	0	0	0	0	0	0	0	0
Bradi1g04980	Bradi1g04980.1	41	0	0	0	228	108	0	0	6	0	1	0	0	115
Bradi1g04990	Bradi1g04990.1	20	0	1	0	33	7	0	0	3	0	0	0	0	24
Bradi1g05000	Bradi1g05000.1	50	0	0	0	41	12	0	0	0	0	0	0	0	25
Bradi1g05010	Bradi1g05010.1	55	1	15	0	57	6	0	0	0	0	0	0	0	6
Bradi1g05010	Bradi1g05010.2	24	1	6	0	79	6	0	0	1	0	0	0	0	6
Bradi1g05030	Bradi1g05030.1	7	0	0	0	213	0	0	0	4	0	0	0	0	13
Bradi1g05030	Bradi1g05030.2	7	0	0	0	217	0	0	0	4	0	0	0	0	9
Bradi1g05037	Bradi1g05037.1	18	1	1	0	153	5	0	0	2	0	0	0	0	9
Bradi1g05037	Bradi1g05037.2	40	1	1	0	134	3	0	0	4	0	1	0	0	7
Bradi1g05050	Bradi1g05050.1	14	0	3	0	347	4	0	0	8	0	0	0	0	15
Bradi1g05056	Bradi1g05056.1	22	0	0	0	324	70	0	0	7	0	0	0	0	54
Bradi1g05062	Bradi1g05062.1	0	0	0	0	6	6	0	0	3	0	1	0	0	0
Bradi1g05062	Bradi1g05062.2	0	0	0	0	6	6	0	0	3	0	1	0	0	0
Bradi1g05070	Bradi1g05070.1	13	0	1	0	92	15	0	0	3	0	0	0	0	30
Bradi1g05070	Bradi1g05070.2	13	0	1	0	93	15	0	0	4	0	0	0	0	29
Bradi1g05080	Bradi1g05080.1	18	1	1	0	2	0	0	0	1	0	0	0	0	6
Bradi1g05090	Bradi1g05090.1	0	0	0	0	20	4	1	0	2	0	0	0	0	7
Bradi1g05100	Bradi1g05100.2	19	1	19	0	106	1	0	0	0	0	0	0	0	9
Bradi1g05100	Bradi1g05100.5	18	1	19	0	106	2	0	0	0	0	0	0	0	9
Bradi1g05110	Bradi1g05110.1	28	0	6	0	238	31	0	0	14	0	0	0	0	56
Bradi1g05110	Bradi1g05110.2	28	0	6	0	238	31	0	0	14	0	0	0	0	56
Bradi1g05110	Bradi1g05110.3	28	0	6	0	238	31	0	0	14	0	0	0	0	56
Bradi1g05110	Bradi1g05110.4	28	0	6	0	238	31	0	0	14	0	0	0	0	56
Bradi1g05116	Bradi1g05116.3	31	1	3	0	111	15	0	0	3	0	0	0	0	21
Bradi1g05116	Bradi1g05116.4	31	1	3	0	122	12	0	0	2	0	0	0	0	13
Bradi1g05116	Bradi1g05116.5	31	5	27	0	49	8	0	0	2	0	0	0	0	16
Bradi1g05122	Bradi1g05122.1	32	0	1	0	371	2	0	0	17	0	0	0	0	51
Bradi1g05130	Bradi1g05130.4	46	0	0	0	214	37	0	0	1	0	0	0	0	27
Bradi1g05150	Bradi1g05150.2	14	6	22	0	60	4	0	0	2	0	1	1	0	4
Bradi1g05156	Bradi1g05156.2	33	1	20	0	46	4	0	0	2	0	0	0	0	3
Bradi1g05162	Bradi1g05162.2	46	0	0	0	190	12	0	0	8	0	0	0	0	36
Bradi1g05162	Bradi1g05162.3	21	0	0	0	259	12	0	0	9	0	0	0	0	36
Bradi1g05162	Bradi1g05162.4	26	0	8	0	205	11	0	0	11	0	0	0	0	33
Bradi1g05162	Bradi1g05162.5	46	0	8	0	136	11	0	0	10	0	0	0	0	33
Bradi1g05170	Bradi1g05170.1	27	0	0	0	225	6	0	0	8	0	0	0	0	31
Bradi1g05180	Bradi1g05180.1	38	0	0	0	0	21	0	0	0	0	0	0	0	95
Bradi1g05190	Bradi1g05190.1	24	1	3	0	150	10	0	0	10	0	0	0	1	7
Bradi1g05192	Bradi1g05192.1	0	0	0	0	38	14	0	0	2	1	1	0	0	8
Bradi1g05195	Bradi1g05195.1	0	0	0	0	63	29	0	1	6	1	1	0	0	21
Bradi1g05202	Bradi1g05202.1	0	0	0	0	0	2	0	0	0	0	0	0	0	0
Bradi1g05206	Bradi1g05206.1	9	0	0	0	0	0	0	0	0	0	0	0	0	0
Bradi1g05206	Bradi1g05206.2	9	0	0	0	0	0	0	0	0	0	0	0	0	0
Bradi1g05208	Bradi1g05208.1	0	0	0	0	0	1	0	0	0	0	0	0	0	0
Bradi1g05240	Bradi1g05240.1	31	0	0	0	140	12	0	0	6	0	0	0	0	17
Bradi1g05247	Bradi1g05247.1	0	0	0	0	228	43	0	0	3	0	0	0	0	9
Bradi1g05260	Bradi1g05260.1	57	18	90	0	27	14	1	1	3	0	0	0	0	20
Bradi1g05270	Bradi1g05270.1	0	0	0	0	0	5	0	0	0	0	0	0	0	1
Bradi1g05276	Bradi1g05276.1	0	0	0	0	0	41	0	0	1	0	0	1	0	14
Bradi1g05296	Bradi1g05296.1	0	0	0	0	0	4	0	0	0	0	1	0	0	4
Bradi1g05306	Bradi1g05306.1	31	0	0	0	98	13	0	0	2	0	0	0	0	12
Bradi1g05306	Bradi1g05306.2	31	0	0	0	98	13	0	0	2	0	0	0	0	12
Bradi1g05310	Bradi1g05310.2	18	4	34	0	41	63	0	0	0	0	0	0	0	41
Bradi1g05310	Bradi1g05310.3	18	0	23	0	52	63	0	0	4	0	0	0	0	41
Bradi1g05320	Bradi1g05320.1	11	0	0	0	170	6	0	0	4	0	0	0	0	12
Bradi1g05322	Bradi1g05322.1	0	7	16	0	0	10	0	0	0	0	1	0	0	4
Bradi1g05325	Bradi1g05325.2	0	1	2	0	8	4	0	0	0	0	0	0	0	1
Bradi1g05328	Bradi1g05328.1	0	0	0	0	10	0	0	0	0	0	0	0	0	0
Bradi1g05330	Bradi1g05330.1	12	0	0	0	1	2	0	0	1	0	0	0	0	3
Bradi1g05340	Bradi1g05340.3	10	3	15	0	118	0	0	0	0	0	0	0	0	13
Bradi1g05346	Bradi1g05346.1	25	2	14	0	11	17	0	0	0	0	0	0	0	10
Bradi1g05346	Bradi1g05346.2	3	2	14	0	7	16	0	0	0	0	0	0	0	8
Bradi1g05360	Bradi1g05360.1	7	0	3	0	30	3	0	0	4	0	0	0	0	7
Bradi1g05360	Bradi1g05360.2	7	0	2	0	31	3	0	0	4	0	0	0	0	7
Bradi1g05371	Bradi1g05371.1	20	0	0	0	3	1	0	0	0	0	0	0	0	1
Bradi1g05380	Bradi1g05380.1	0	0	0	0	115	77	0	1	3	0	0	0	0	76
Bradi1g05390	Bradi1g05390.1	14	0	0	0	171	22	0	0	3	0	0	0	0	32
Bradi1g05390	Bradi1g05390.2	14	0	0	0	171	22	0	0	3	0	0	0	0	32
Bradi1g05390	Bradi1g05390.3	14	0	0	0	177	20	0	0	3	0	0	0	0	28
Bradi1g05390	Bradi1g05390.4	14	0	0	0	177	20	0	0	3	0	0	0	0	28
Bradi1g05397	Bradi1g05397.1	0	0	0	0	0	32	0	0	0	0	0	0	0	40
Bradi1g05410	Bradi1g05410.1	21	0	6	0	2	4	0	0	2	0	0	0	0	3
Bradi1g05420	Bradi1g05420.2	49	0	3	0	82	8	0	0	5	0	0	0	0	9
Bradi1g05420	Bradi1g05420.3	58	0	3	0	82	6	0	0	4	0	0	0	0	2
Bradi1g05430	Bradi1g05430.1	48	0	0	0	115	4	0	0	1	0	0	0	0	9
Bradi1g05430	Bradi1g05430.3	14	0	0	0	115	4	0	0	1	0	0	0	0	9
Bradi1g05450	Bradi1g05450.1	6	0	0	0	35	8	0	0	2	0	0	0	0	14
Bradi1g05460	Bradi1g05460.1	12	0	0	0	25	4	0	0	3	0	0	0	0	24
Bradi1g05467	Bradi1g05467.1	27	0	0	0	183	8	0	0	6	0	0	0	0	27
Bradi1g05467	Bradi1g05467.2	32	0	0	0	183	7	0	0	5	0	0	0	0	23
Bradi1g05480	Bradi1g05480.1	18	0	14	0	167	10	0	0	6	0	0	0	0	24
Bradi1g05490	Bradi1g05490.1	8	0	8	0	274	7	0	0	14	0	0	0	0	53
Bradi1g05500	Bradi1g05500.1	11	1	10	0	12	1	0	0	3	0	0	0	0	6
Bradi1g05510	Bradi1g05510.1	20	0	0	0	76	3	0	0	3	0	0	0	0	26
Bradi1g05520	Bradi1g05520.2	11	1	11	0	30	10	0	0	3	0	0	0	0	12
Bradi1g05520	Bradi1g05520.3	11	3	7	0	72	10	0	0	3	0	0	0	0	12
Bradi1g05520	Bradi1g05520.5	11	3	7	0	72	10	0	0	3	0	0	0	0	12
Bradi1g05520	Bradi1g05520.6	11	2	6	0	73	10	0	0	3	0	0	0	0	12
Bradi1g05535	Bradi1g05535.1	0	0	0	0	185	0	0	0	0	0	0	0	0	0
Bradi1g05540	Bradi1g05540.1	17	0	0	0	60	10	0	0	5	0	0	0	0	21
Bradi1g05550	Bradi1g05550.1	12	0	2	0	75	9	0	0	2	0	0	0	0	13
Bradi1g05560	Bradi1g05560.1	0	0	0	0	162	3	0	0	3	0	0	0	0	13
Bradi1g05570	Bradi1g05570.1	7	6	21	0	15	8	0	0	2	0	1	0	0	7
Bradi1g05580	Bradi1g05580.1	15	0	0	0	147	1	0	1	1	0	0	0	0	10
Bradi1g05585	Bradi1g05585.1	0	0	1	0	0	0	0	0	0	0	0	0	0	0
Bradi1g05590	Bradi1g05590.1	32	4	16	0	46	56	0	0	2	0	0	0	0	48
Bradi1g05590	Bradi1g05590.2	34	4	16	0	44	56	0	0	2	0	0	0	0	48
Bradi1g05590	Bradi1g05590.3	31	4	16	0	47	56	0	0	2	0	0	0	0	48
Bradi1g05590	Bradi1g05590.4	31	4	16	0	47	56	0	0	1	0	0	0	0	48
Bradi1g05600	Bradi1g05600.1	9	1	10	0	9	10	0	0	0	0	0	0	0	34
Bradi1g05610	Bradi1g05610.1	13	0	0	0	71	13	0	0	0	0	0	0	0	40
Bradi1g05620	Bradi1g05620.1	11	1	9	0	78	2	0	0	0	0	0	0	0	13
Bradi1g05630	Bradi1g05630.1	8	0	1	0	120	16	0	0	3	0	0	0	0	34
Bradi1g05640	Bradi1g05640.3	3	0	0	0	1	24	0	0	1	0	0	0	0	20
Bradi1g05650	Bradi1g05650.1	14	0	0	0	72	13	0	0	1	0	0	0	0	13
Bradi1g05655	Bradi1g05655.1	2	0	3	0	0	0	0	0	0	0	0	0	0	0
Bradi1g05660	Bradi1g05660.1	31	1	2	0	319	15	0	0	8	0	1	0	0	36
Bradi1g05670	Bradi1g05670.1	30	2	10	0	74	0	0	0	5	0	0	0	0	7
Bradi1g05680	Bradi1g05680.3	11	8	84	0	150	8	0	0	6	0	0	0	0	29
Bradi1g05680	Bradi1g05680.5	11	3	9	0	119	8	0	0	7	0	0	0	0	29
Bradi1g05680	Bradi1g05680.6	11	3	20	0	234	8	0	0	5	0	0	0	0	29
Bradi1g05680	Bradi1g05680.7	11	3	14	0	230	8	0	0	7	0	0	0	0	29
Bradi1g05680	Bradi1g05680.8	11	7	28	0	81	8	0	0	7	0	0	0	0	29
Bradi1g05680	Bradi1g05680.9	11	4	29	0	147	8	0	0	6	0	0	0	0	29
Bradi1g05690	Bradi1g05690.1	5	0	0	0	0	2	0	0	0	0	0	0	0	2
Bradi1g05707	Bradi1g05707.1	0	0	0	0	0	3	0	0	0	0	0	0	0	2
Bradi1g05721	Bradi1g05721.1	0	0	0	0	1	0	0	0	0	0	0	0	0	0
Bradi1g05724	Bradi1g05724.1	0	0	0	0	2	0	0	0	0	0	0	0	0	0
Bradi1g05728	Bradi1g05728.1	0	0	0	0	29	3	0	0	1	0	0	0	0	1
Bradi1g05738	Bradi1g05738.1	0	0	0	0	3	1	0	0	0	0	0	0	0	0
Bradi1g05739	Bradi1g05739.1	1	0	0	0	0	0	0	0	0	0	0	0	0	0
Bradi1g05742	Bradi1g05742.1	0	0	1	0	0	0	0	0	0	0	0	0	0	0
Bradi1g05756	Bradi1g05756.1	0	0	1	0	0	0	0	0	0	0	0	0	0	0
Bradi1g05777	Bradi1g05777.1	0	0	0	0	0	1	0	0	0	0	0	0	0	0
Bradi1g05781	Bradi1g05781.1	0	0	0	0	0	1	0	0	0	0	0	0	0	0
Bradi1g05785	Bradi1g05785.1	0	0	0	0	0	4	0	0	0	0	0	0	0	0
Bradi1g05792	Bradi1g05792.2	0	0	0	0	0	0	0	0	0	0	0	0	0	1
Bradi1g05810	Bradi1g05810.1	6	3	8	0	31	29	0	0	1	0	0	0	0	35
Bradi1g05811	Bradi1g05811.1	13	0	0	0	17	34	0	0	2	0	0	0	0	39
Bradi1g05813	Bradi1g05813.2	13	0	0	0	0	0	0	0	0	0	0	0	0	0
Bradi1g05817	Bradi1g05817.1	0	0	0	0	0	6	0	0	0	0	0	0	0	6
Bradi1g05827	Bradi1g05827.1	11	0	2	0	4	7	0	0	2	0	0	0	0	4
Bradi1g05837	Bradi1g05837.1	4	0	0	0	14	9	0	0	3	0	0	0	0	14
Bradi1g05850	Bradi1g05850.1	8	0	3	0	0	0	0	0	0	0	0	0	0	1
Bradi1g05860	Bradi1g05860.1	19	0	7	0	1	17	0	0	0	0	1	0	0	32
Bradi1g05870	Bradi1g05870.1	35	1	10	0	3	8	0	0	1	0	0	0	0	15
Bradi1g05880	Bradi1g05880.1	22	22	121	0	19	16	0	0	3	0	0	0	0	20
Bradi1g05885	Bradi1g05885.1	26	0	0	0	0	0	0	0	0	0	0	0	0	0
Bradi1g05890	Bradi1g05890.1	19	1	2	0	0	46	0	0	1	0	0	0	0	51
Bradi1g05900	Bradi1g05900.1	0	0	0	0	0	4	0	0	0	0	0	0	0	4
Bradi1g05910	Bradi1g05910.1	0	0	4	0	2	13	0	0	3	0	0	0	0	21
Bradi1g05920	Bradi1g05920.1	27	1	32	0	87	15	0	0	4	0	1	0	0	26
Bradi1g05920	Bradi1g05920.2	27	4	11	0	51	11	0	0	4	0	1	0	0	23
Bradi1g05930	Bradi1g05930.1	0	0	0	0	30	7	0	0	3	0	0	0	0	12
Bradi1g05941	Bradi1g05941.1	11	0	0	0	0	18	0	0	0	0	0	0	0	1
Bradi1g05950	Bradi1g05950.2	16	0	1	0	184	4	0	0	4	0	0	0	0	22
Bradi1g05950	Bradi1g05950.3	16	0	1	0	184	4	0	0	2	0	0	0	0	22
Bradi1g05960	Bradi1g05960.3	0	0	0	0	1	8	0	0	0	0	0	0	0	3
Bradi1g05970	Bradi1g05970.1	9	0	0	0	101	18	0	0	3	0	0	0	0	26
Bradi1g05970	Bradi1g05970.2	9	0	0	0	105	17	0	1	3	0	0	0	0	23
Bradi1g05970	Bradi1g05970.3	9	3	14	0	82	16	0	0	3	0	0	0	0	25
Bradi1g05980	Bradi1g05980.2	12	0	0	0	0	4	0	0	2	0	0	0	0	1
Bradi1g05983	Bradi1g05983.1	0	0	0	0	0	7	0	0	0	0	0	0	0	10
Bradi1g05990	Bradi1g05990.1	0	0	0	0	1	1	0	0	0	0	0	0	0	4
Bradi1g05996	Bradi1g05996.1	13	0	0	0	0	3	0	0	0	0	0	0	0	0
Bradi1g06002	Bradi1g06002.1	0	0	0	1	14	6	1	0	7	0	0	0	0	7
Bradi1g06010	Bradi1g06010.1	0	0	0	0	1	10	0	0	1	0	0	0	0	13
Bradi1g06020	Bradi1g06020.1	10	6	34	0	3	4	0	0	0	0	0	0	0	6
Bradi1g06030	Bradi1g06030.1	10	0	4	0	143	25	0	1	3	0	1	0	0	30
Bradi1g06036	Bradi1g06036.1	16	0	4	0	136	5	0	0	1	0	0	0	0	13
Bradi1g06042	Bradi1g06042.1	24	4	15	0	0	11	0	0	0	0	0	0	0	1
Bradi1g06050	Bradi1g06050.1	10	0	13	0	2	21	0	0	2	0	0	0	0	29
Bradi1g06060	Bradi1g06060.1	12	0	0	0	124	1	0	0	3	0	0	0	0	20
Bradi1g06060	Bradi1g06060.2	12	0	0	0	124	1	0	0	3	0	0	0	0	20
Bradi1g06070	Bradi1g06070.1	12	0	1	0	134	5	0	0	0	0	0	0	0	21
Bradi1g06070	Bradi1g06070.2	20	0	1	0	134	3	0	0	0	0	0	0	0	15
Bradi1g06080	Bradi1g06080.1	13	0	0	0	264	3	0	0	5	0	0	0	0	34
Bradi1g06090	Bradi1g06090.1	33	0	5	0	152	1	0	0	0	0	0	0	0	3
Bradi1g06100	Bradi1g06100.1	27	12	61	0	58	16	0	0	3	0	0	0	0	43
Bradi1g06100	Bradi1g06100.2	44	12	61	0	55	17	0	0	4	0	0	0	0	35
Bradi1g06110	Bradi1g06110.1	14	1	1	0	135	0	0	0	2	0	0	0	0	4
Bradi1g06110	Bradi1g06110.2	13	0	0	0	132	3	0	0	2	0	0	0	0	5
Bradi1g06122	Bradi1g06122.1	8	0	1	0	12	7	0	0	1	0	0	0	0	1
Bradi1g06122	Bradi1g06122.2	15	0	1	0	12	0	0	0	1	0	0	0	0	1
Bradi1g06130	Bradi1g06130.1	0	0	0	0	0	4	0	0	0	0	0	0	0	4
Bradi1g06140	Bradi1g06140.1	0	0	0	0	0	1	0	0	0	0	0	0	0	9
Bradi1g06150	Bradi1g06150.1	10	0	4	0	0	2	0	0	1	0	0	0	0	1
Bradi1g06160	Bradi1g06160.1	6	0	0	0	122	39	0	0	1	0	0	0	0	96
Bradi1g06160	Bradi1g06160.2	6	1	15	0	98	39	1	0	2	0	0	0	0	95
Bradi1g06160	Bradi1g06160.3	6	1	13	0	100	37	0	0	2	0	0	0	0	89
Bradi1g06170	Bradi1g06170.1	0	0	0	0	12	2	0	0	0	0	0	0	0	1
Bradi1g06177	Bradi1g06177.1	0	0	1	0	75	65	0	0	5	0	1	0	0	72
Bradi1g06177	Bradi1g06177.2	0	0	0	0	72	65	0	0	5	0	1	0	0	72
Bradi1g06177	Bradi1g06177.3	0	0	3	0	72	65	0	0	5	0	1	0	0	69
Bradi1g06177	Bradi1g06177.4	0	0	3	0	72	65	0	0	5	0	1	0	0	69
Bradi1g06190	Bradi1g06190.1	0	0	2	0	0	2	0	0	0	0	0	0	0	1
Bradi1g06200	Bradi1g06200.1	10	0	3	0	113	56	0	0	7	0	0	0	0	89
Bradi1g06200	Bradi1g06200.2	10	11	60	0	58	51	0	0	7	0	0	0	0	85
Bradi1g06210	Bradi1g06210.2	0	0	0	0	0	1	0	0	0	0	0	0	0	1
Bradi1g06220	Bradi1g06220.3	9	1	10	0	78	0	0	0	1	0	0	0	0	13
Bradi1g06220	Bradi1g06220.4	9	1	10	0	78	0	0	0	1	0	0	0	0	13
Bradi1g06225	Bradi1g06225.1	0	0	0	0	3	3	0	0	1	0	0	0	0	6
Bradi1g06230	Bradi1g06230.1	5	2	9	0	299	16	0	0	6	0	0	0	0	19
Bradi1g06230	Bradi1g06230.2	5	2	9	0	300	15	0	1	6	0	1	0	0	18
Bradi1g06235	Bradi1g06235.1	0	0	0	0	1	1	0	0	0	0	0	0	0	1
Bradi1g06241	Bradi1g06241.1	0	0	0	0	2	9	0	0	3	0	0	0	0	9
Bradi1g06250	Bradi1g06250.1	29	6	20	0	85	7	0	0	1	0	0	0	0	19
Bradi1g06260	Bradi1g06260.1	32	0	12	0	0	0	0	0	0	0	0	0	0	2
Bradi1g06270	Bradi1g06270.1	22	1	1	0	163	3	0	0	0	0	0	0	0	28
Bradi1g06290	Bradi1g06290.1	12	1	10	0	82	5	0	0	0	0	0	0	0	5
Bradi1g06300	Bradi1g06300.1	8	8	35	0	48	4	0	0	4	0	0	0	0	52
Bradi1g06300	Bradi1g06300.2	15	8	35	0	48	4	0	0	4	0	0	0	0	52
Bradi1g06300	Bradi1g06300.3	8	8	35	0	48	4	0	0	4	0	0	0	0	52
Bradi1g06310	Bradi1g06310.1	25	0	0	0	93	107	0	0	0	0	1	0	0	102
Bradi1g06315	Bradi1g06315.2	0	0	1	0	53	7	0	0	1	0	0	0	0	0
Bradi1g06320	Bradi1g06320.1	30	0	5	0	75	8	0	0	2	0	0	0	0	9
Bradi1g06320	Bradi1g06320.2	38	0	5	0	70	8	0	0	1	0	0	1	0	5
Bradi1g06330	Bradi1g06330.1	5	0	0	0	0	3	0	0	0	0	0	0	0	1
Bradi1g06340	Bradi1g06340.1	10	0	6	0	58	4	0	0	6	0	0	0	0	48
Bradi1g06350	Bradi1g06350.1	23	0	12	0	170	22	0	0	4	0	0	0	0	23
Bradi1g06350	Bradi1g06350.2	23	0	0	0	165	22	0	0	4	0	0	0	0	23
Bradi1g06350	Bradi1g06350.3	23	0	4	1	148	22	0	0	6	0	0	0	0	23
Bradi1g06360	Bradi1g06360.1	22	0	0	0	80	6	0	0	0	0	0	0	0	8
Bradi1g06366	Bradi1g06366.1	21	0	9	0	101	2	0	0	4	0	0	0	0	7
Bradi1g06372	Bradi1g06372.1	22	0	8	0	0	11	0	0	0	0	0	0	0	6
Bradi1g06376	Bradi1g06376.1	0	0	0	0	0	7	0	0	0	0	0	0	0	4
Bradi1g06380	Bradi1g06380.1	24	0	5	0	457	27	0	1	14	0	0	0	0	58
Bradi1g06380	Bradi1g06380.2	24	0	5	0	457	27	0	1	14	0	0	0	0	58
Bradi1g06380	Bradi1g06380.3	33	0	5	0	459	21	0	0	13	0	0	0	0	53
Bradi1g06387	Bradi1g06387.1	9	0	0	0	283	6	0	0	7	0	0	0	0	36
Bradi1g06387	Bradi1g06387.3	9	0	0	0	284	6	0	0	6	0	0	0	0	35
Bradi1g06400	Bradi1g06400.1	15	0	1	0	0	12	0	0	0	0	0	0	0	10
Bradi1g06410	Bradi1g06410.1	0	0	0	0	73	7	0	0	0	0	0	0	0	7
Bradi1g06410	Bradi1g06410.2	0	0	0	0	73	7	0	0	0	0	0	0	0	7
Bradi1g06420	Bradi1g06420.1	17	0	8	0	0	1	0	0	0	0	0	0	0	0
Bradi1g06421	Bradi1g06421.1	7	0	5	0	4	0	0	1	0	0	0	0	0	0
Bradi1g06422	Bradi1g06422.1	5	6	24	0	0	20	0	0	0	0	2	0	0	6
Bradi1g06425	Bradi1g06425.1	0	0	0	0	17	15	0	1	2	0	1	0	0	14
Bradi1g06430	Bradi1g06430.1	0	3	23	0	10	3	0	0	2	0	0	0	0	15
Bradi1g06430	Bradi1g06430.2	2	0	4	0	9	1	0	0	2	0	0	0	0	16
Bradi1g06435	Bradi1g06435.1	6	0	0	0	0	0	0	0	0	0	0	0	0	0
Bradi1g06440	Bradi1g06440.3	25	0	5	0	149	25	0	0	2	0	0	0	0	24
Bradi1g06440	Bradi1g06440.4	8	0	5	0	176	25	0	0	2	0	0	0	0	24
Bradi1g06440	Bradi1g06440.5	16	0	5	0	169	25	0	0	4	0	0	0	0	24
Bradi1g06451	Bradi1g06451.1	3	0	0	0	6	10	0	0	2	0	0	0	0	3
Bradi1g06460	Bradi1g06460.1	20	1	3	0	38	3	0	0	0	0	0	0	0	4
Bradi1g06470	Bradi1g06470.1	49	2	22	0	113	12	0	0	1	0	0	0	0	24
Bradi1g06470	Bradi1g06470.2	49	3	27	0	86	10	0	0	1	0	0	0	0	23
Bradi1g06470	Bradi1g06470.3	34	2	12	0	128	12	0	0	3	0	0	0	0	24
Bradi1g06480	Bradi1g06480.1	30	1	11	0	101	35	0	0	3	1	0	0	0	45
Bradi1g06480	Bradi1g06480.2	41	1	11	0	90	34	0	1	5	1	0	0	0	46
Bradi1g06490	Bradi1g06490.1	26	0	0	0	0	8	0	0	0	0	0	0	0	8
Bradi1g06495	Bradi1g06495.1	14	3	17	0	52	12	0	0	0	0	0	0	0	2
Bradi1g06495	Bradi1g06495.2	65	3	17	0	0	12	0	0	1	0	0	0	0	2
Bradi1g06495	Bradi1g06495.3	24	3	17	0	52	12	0	0	0	0	0	0	0	2
Bradi1g06500	Bradi1g06500.3	0	0	0	0	74	5	0	0	1	0	1	0	0	0
Bradi1g06511	Bradi1g06511.1	25	0	0	0	64	0	0	0	1	0	0	0	0	10
Bradi1g06520	Bradi1g06520.1	15	1	12	0	89	1	0	0	2	0	0	0	0	12
Bradi1g06520	Bradi1g06520.4	15	0	0	0	87	12	0	0	2	0	0	0	0	15
Bradi1g06530	Bradi1g06530.2	0	0	0	0	165	1	0	0	4	0	0	0	0	11
Bradi1g06540	Bradi1g06540.1	15	3	15	0	104	2	0	0	1	0	0	0	0	24
Bradi1g06550	Bradi1g06550.10	58	0	0	0	27	0	0	1	8	0	0	0	0	0
Bradi1g06550	Bradi1g06550.11	56	0	0	0	29	0	0	1	2	0	0	0	0	0
Bradi1g06550	Bradi1g06550.12	48	0	0	0	20	0	1	1	5	0	0	0	0	0
Bradi1g06550	Bradi1g06550.5	64	0	0	0	21	0	0	1	5	0	0	0	0	0
Bradi1g06550	Bradi1g06550.6	49	0	0	0	35	0	0	1	4	0	0	0	0	0
Bradi1g06550	Bradi1g06550.7	46	0	0	0	22	0	2	1	4	0	0	0	0	0
Bradi1g06550	Bradi1g06550.8	56	0	0	0	29	0	1	1	7	0	0	0	0	0
Bradi1g06550	Bradi1g06550.9	48	0	0	0	37	0	1	1	4	0	0	0	0	0
Bradi1g06560	Bradi1g06560.1	13	2	9	0	10	20	0	0	4	0	0	0	0	30
Bradi1g06570	Bradi1g06570.1	25	0	2	0	105	36	0	0	5	0	0	0	0	47
Bradi1g06570	Bradi1g06570.2	27	0	2	0	102	36	0	0	6	0	0	0	0	48
Bradi1g06580	Bradi1g06580.1	24	0	1	0	187	3	0	0	6	0	0	0	0	15
Bradi1g06590	Bradi1g06590.1	23	1	7	0	236	12	0	0	3	0	0	0	0	9
Bradi1g06601	Bradi1g06601.1	4	1	6	0	2	4	0	0	2	0	1	0	0	1
Bradi1g06601	Bradi1g06601.2	4	1	7	0	1	3	0	1	1	1	1	0	0	1
Bradi1g06610	Bradi1g06610.1	11	0	0	0	15	9	0	0	1	0	0	0	0	10
Bradi1g06620	Bradi1g06620.10	152	1	1	0	161	5	0	1	5	0	0	0	0	16
Bradi1g06620	Bradi1g06620.11	149	1	14	0	150	7	0	1	5	0	0	0	0	14
Bradi1g06620	Bradi1g06620.12	149	1	14	0	150	7	0	1	5	0	0	0	0	14
Bradi1g06620	Bradi1g06620.13	152	0	1	0	161	4	0	1	5	0	0	0	0	16
Bradi1g06620	Bradi1g06620.14	157	1	14	0	145	4	0	1	5	0	0	0	0	14
Bradi1g06620	Bradi1g06620.15	149	1	14	0	155	6	0	1	5	0	0	0	0	10
Bradi1g06620	Bradi1g06620.2	149	0	0	0	158	9	0	1	5	0	0	0	0	18
Bradi1g06620	Bradi1g06620.4	125	0	0	0	182	9	0	2	6	0	0	0	0	18
Bradi1g06620	Bradi1g06620.5	149	1	5	0	154	8	0	1	4	0	0	0	0	18
Bradi1g06620	Bradi1g06620.6	149	0	1	0	158	8	0	1	5	0	0	0	0	18
Bradi1g06620	Bradi1g06620.7	157	0	0	0	153	6	0	1	6	0	0	0	0	18
Bradi1g06620	Bradi1g06620.8	157	0	0	0	153	6	0	1	5	0	0	0	0	18
Bradi1g06620	Bradi1g06620.9	149	0	0	0	163	8	0	1	5	0	0	0	0	14
Bradi1g06630	Bradi1g06630.1	14	1	5	0	113	2	0	0	5	0	0	0	0	14
Bradi1g06630	Bradi1g06630.2	29	1	5	0	116	0	0	0	5	0	0	0	0	13
Bradi1g06636	Bradi1g06636.1	0	0	0	0	32	15	1	1	5	0	0	1	0	10
Bradi1g06637	Bradi1g06637.1	0	1	4	0	2	0	0	0	0	0	0	0	0	0
Bradi1g06638	Bradi1g06638.1	0	0	0	0	11	6	0	0	0	0	0	0	0	2
Bradi1g06640	Bradi1g06640.1	9	0	8	0	210	11	0	0	9	0	0	0	0	16
Bradi1g06645	Bradi1g06645.1	0	0	3	0	196	4	0	0	0	0	0	0	0	1
Bradi1g06650	Bradi1g06650.2	46	0	0	0	28	15	0	0	1	0	1	0	0	25
Bradi1g06650	Bradi1g06650.3	42	0	0	0	32	15	0	0	5	0	1	0	0	25
Bradi1g06650	Bradi1g06650.4	47	0	0	0	30	13	0	1	1	0	1	0	0	24
Bradi1g06650	Bradi1g06650.5	43	0	0	0	34	13	0	1	5	0	1	0	0	24
Bradi1g06660	Bradi1g06660.1	24	0	1	0	77	71	0	0	2	0	1	0	0	38
Bradi1g06660	Bradi1g06660.2	24	0	1	0	77	71	0	0	2	0	1	0	0	38
Bradi1g06660	Bradi1g06660.3	24	0	1	0	83	68	0	0	2	0	1	0	0	35
Bradi1g06670	Bradi1g06670.1	30	2	10	0	87	7	0	0	5	0	0	0	0	16
Bradi1g06678	Bradi1g06678.1	26	0	0	0	0	6	0	0	0	0	1	0	0	2
Bradi1g06686	Bradi1g06686.2	0	0	0	0	0	4	0	0	0	0	0	0	0	5
Bradi1g06695	Bradi1g06695.1	0	0	0	0	0	11	0	0	0	1	0	0	0	13
Bradi1g06695	Bradi1g06695.2	1	4	15	0	0	11	0	0	0	1	0	0	0	13
Bradi1g06700	Bradi1g06700.1	23	0	2	0	85	4	0	0	2	0	0	0	0	16
Bradi1g06710	Bradi1g06710.1	13	0	2	0	0	1	0	0	0	0	0	0	0	0
Bradi1g06720	Bradi1g06720.1	0	0	0	0	0	20	0	0	0	0	1	0	0	24
Bradi1g06730	Bradi1g06730.1	18	0	0	0	6	15	0	0	3	0	0	0	0	27
Bradi1g06740	Bradi1g06740.1	0	0	0	0	0	9	0	0	0	0	0	0	0	6
Bradi1g06750	Bradi1g06750.1	19	0	0	0	59	9	0	0	5	0	0	0	0	22
Bradi1g06755	Bradi1g06755.1	20	0	0	0	73	9	0	0	2	0	0	0	0	5
Bradi1g06760	Bradi1g06760.1	17	0	6	0	22	11	0	0	1	0	0	0	0	6
Bradi1g06766	Bradi1g06766.2	58	0	0	0	105	20	0	0	1	0	0	0	0	39
Bradi1g06772	Bradi1g06772.1	23	0	0	0	109	2	0	0	8	0	0	0	0	12
Bradi1g06780	Bradi1g06780.1	21	0	0	0	45	5	0	0	6	0	0	0	0	18
Bradi1g06790	Bradi1g06790.1	15	1	11	0	78	3	0	0	4	0	0	0	0	10
Bradi1g06790	Bradi1g06790.4	8	1	17	0	17	2	0	0	1	0	0	0	0	6
Bradi1g06790	Bradi1g06790.5	5	2	11	0	50	3	0	0	4	0	0	0	0	10
Bradi1g06800	Bradi1g06800.1	8	0	3	0	63	0	0	0	0	0	0	0	0	21
Bradi1g06810	Bradi1g06810.1	18	0	0	0	104	10	0	0	4	0	0	0	0	23
Bradi1g06821	Bradi1g06821.1	17	0	0	0	133	5	0	0	1	0	0	0	1	8
Bradi1g06830	Bradi1g06830.1	0	0	0	0	0	1	0	0	0	0	0	0	0	2
Bradi1g06840	Bradi1g06840.1	7	0	0	0	0	2	0	0	0	0	0	0	0	1
Bradi1g06851	Bradi1g06851.3	15	0	0	0	0	0	0	0	0	0	0	0	0	9
Bradi1g06851	Bradi1g06851.4	15	0	0	0	0	0	0	0	0	0	0	0	0	9
Bradi1g06861	Bradi1g06861.1	1	0	2	0	24	0	0	0	0	0	0	0	0	13
Bradi1g06861	Bradi1g06861.2	1	4	24	0	24	0	0	0	0	0	0	0	0	13
Bradi1g06864	Bradi1g06864.1	0	0	0	0	0	0	0	0	0	0	0	0	0	6
Bradi1g06870	Bradi1g06870.1	16	0	0	0	46	0	0	0	1	0	0	0	0	8
Bradi1g06880	Bradi1g06880.3	25	2	9	0	39	26	0	0	2	0	0	0	0	35
Bradi1g06882	Bradi1g06882.1	0	0	0	0	2	21	0	0	0	0	0	0	0	48
Bradi1g06884	Bradi1g06884.1	0	0	0	0	1	31	0	0	2	0	0	1	0	39
Bradi1g06887	Bradi1g06887.1	3	6	24	0	0	8	0	0	0	0	2	0	0	1
Bradi1g06890	Bradi1g06890.1	15	0	0	0	7	2	0	0	1	0	0	0	0	7
Bradi1g06900	Bradi1g06900.1	44	0	0	0	188	70	0	0	18	0	0	0	0	22
Bradi1g06900	Bradi1g06900.2	21	0	0	0	186	75	0	0	15	0	1	1	0	25
Bradi1g06900	Bradi1g06900.3	44	0	0	0	195	65	0	0	20	0	0	0	0	20
Bradi1g06900	Bradi1g06900.4	34	0	0	0	188	66	0	0	13	0	0	0	0	21
Bradi1g06900	Bradi1g06900.5	32	0	0	0	190	66	0	0	16	0	0	0	0	21
Bradi1g06900	Bradi1g06900.6	29	0	0	0	199	60	0	0	13	0	0	0	0	21
Bradi1g06904	Bradi1g06904.1	0	0	1	0	0	3	0	0	0	1	0	0	0	0
Bradi1g06907	Bradi1g06907.2	3	0	2	0	203	65	0	0	5	0	0	0	0	49
Bradi1g06907	Bradi1g06907.3	4	0	2	0	198	67	0	0	4	0	0	0	0	51
Bradi1g06907	Bradi1g06907.4	3	0	2	0	203	65	0	0	4	0	0	0	0	49
Bradi1g06907	Bradi1g06907.5	3	0	2	0	205	64	0	0	4	0	0	0	0	48
Bradi1g06907	Bradi1g06907.6	3	0	2	0	242	45	0	0	5	0	0	0	0	30
Bradi1g06907	Bradi1g06907.7	3	0	2	0	205	64	0	0	3	0	0	0	0	48
Bradi1g06917	Bradi1g06917.1	17	0	0	0	58	22	0	0	2	0	1	0	0	26
Bradi1g06930	Bradi1g06930.1	16	0	0	0	71	3	0	0	1	0	0	0	0	6
Bradi1g06945	Bradi1g06945.1	12	1	3	0	230	42	0	0	5	0	0	0	0	33
Bradi1g06945	Bradi1g06945.2	12	1	3	0	239	39	0	0	5	0	0	0	0	27
Bradi1g06945	Bradi1g06945.3	29	1	3	0	231	34	0	0	5	0	0	0	0	23
Bradi1g06945	Bradi1g06945.4	5	1	3	0	181	31	0	0	4	0	0	0	0	21
Bradi1g06945	Bradi1g06945.5	4	1	3	0	142	30	0	0	3	0	0	0	0	21
Bradi1g06945	Bradi1g06945.6	12	1	3	0	234	40	0	0	5	0	0	0	0	31
Bradi1g06945	Bradi1g06945.7	26	1	3	0	67	31	0	0	2	0	0	0	0	18
Bradi1g06960	Bradi1g06960.1	7	0	4	0	37	40	0	0	2	0	0	0	0	28
Bradi1g06970	Bradi1g06970.1	20	1	8	0	18	11	0	0	1	0	0	0	0	22
Bradi1g06980	Bradi1g06980.2	48	0	8	0	54	2	0	0	3	0	0	0	0	10
Bradi1g06980	Bradi1g06980.4	22	0	5	0	165	2	0	0	2	0	0	0	0	10
Bradi1g06980	Bradi1g06980.6	32	0	5	0	155	2	0	0	3	0	0	0	0	10
Bradi1g06980	Bradi1g06980.7	24	0	5	0	163	2	0	0	3	0	0	0	0	10
Bradi1g06997	Bradi1g06997.1	48	0	13	0	9	23	0	0	1	0	0	0	0	22
Bradi1g06997	Bradi1g06997.2	51	0	13	0	6	23	0	0	2	0	0	0	0	22
Bradi1g06999	Bradi1g06999.1	0	0	0	0	6	8	0	0	3	2	0	0	0	7
Bradi1g06999	Bradi1g06999.2	10	11	52	0	0	8	0	0	1	2	0	0	0	3
Bradi1g07001	Bradi1g07001.1	0	2	23	0	0	4	0	0	0	0	0	0	0	7
Bradi1g07006	Bradi1g07006.1	0	0	0	0	0	6	0	0	0	0	0	0	0	1
Bradi1g07010	Bradi1g07010.1	5	2	10	0	16	10	0	0	0	0	0	0	0	0
Bradi1g07010	Bradi1g07010.2	9	2	10	0	2	15	0	0	0	0	0	0	0	5
Bradi1g07010	Bradi1g07010.3	5	0	0	0	16	10	0	0	0	0	0	0	0	0
Bradi1g07010	Bradi1g07010.4	12	2	10	0	14	5	0	0	3	0	0	0	0	0
Bradi1g07020	Bradi1g07020.1	15	0	0	0	183	2	0	0	7	0	0	0	0	33
Bradi1g07027	Bradi1g07027.1	0	0	0	0	0	5	0	0	0	0	0	0	0	20
Bradi1g07035	Bradi1g07035.1	0	0	0	0	1	0	0	0	0	0	0	0	0	0
Bradi1g07060	Bradi1g07060.1	1	3	13	0	29	86	0	0	6	0	0	0	0	57
Bradi1g07070	Bradi1g07070.1	22	1	4	0	107	5	0	0	0	0	0	0	0	25
Bradi1g07080	Bradi1g07080.1	0	0	0	0	85	4	0	0	1	0	0	0	0	11
Bradi1g07090	Bradi1g07090.1	0	0	0	0	0	29	0	0	0	0	0	0	0	53
Bradi1g07110	Bradi1g07110.1	26	0	0	0	102	24	0	0	6	0	0	0	0	33
Bradi1g07110	Bradi1g07110.4	0	0	0	0	275	33	0	0	11	0	0	0	0	62
Bradi1g07120	Bradi1g07120.1	7	0	2	0	94	6	0	0	1	0	0	0	0	17
Bradi1g07126	Bradi1g07126.3	0	0	0	0	6	18	0	0	1	0	0	0	0	8
Bradi1g07133	Bradi1g07133.1	12	11	54	0	77	6	0	0	6	0	0	0	0	12
Bradi1g07133	Bradi1g07133.2	12	11	57	0	74	6	0	0	6	0	0	0	0	12
Bradi1g07140	Bradi1g07140.1	30	0	0	0	474	13	0	0	20	0	0	0	0	47
Bradi1g07150	Bradi1g07150.1	26	0	0	0	187	2	0	0	4	0	0	0	0	15
Bradi1g07160	Bradi1g07160.1	5	0	0	0	78	0	0	0	3	0	0	0	0	36
Bradi1g07170	Bradi1g07170.1	21	1	6	0	82	5	0	0	9	0	0	0	0	19
Bradi1g07170	Bradi1g07170.3	21	2	5	0	54	5	0	0	7	1	0	0	0	18
Bradi1g07180	Bradi1g07180.1	7	0	0	0	34	11	0	0	1	0	0	0	0	57
Bradi1g07185	Bradi1g07185.1	76	0	0	0	8	0	0	0	3	0	0	0	0	0
Bradi1g07190	Bradi1g07190.1	34	3	14	0	264	9	0	0	16	0	0	0	0	31
Bradi1g07195	Bradi1g07195.2	0	0	0	0	3	2	0	0	0	0	0	0	0	6
Bradi1g07195	Bradi1g07195.3	0	0	0	0	3	2	0	0	0	0	0	0	0	6
Bradi1g07195	Bradi1g07195.4	0	0	0	0	3	2	0	0	0	0	0	0	0	6
Bradi1g07200	Bradi1g07200.1	11	2	24	0	81	19	0	0	1	0	0	0	0	29
Bradi1g07210	Bradi1g07210.1	15	0	3	0	102	0	0	0	0	0	0	0	0	3
Bradi1g07222	Bradi1g07222.1	0	0	0	0	38	11	0	0	0	0	0	0	0	6
Bradi1g07225	Bradi1g07225.1	0	2	24	0	2	43	0	0	1	0	2	0	0	22
Bradi1g07230	Bradi1g07230.1	21	0	2	0	111	2	0	0	3	0	0	0	0	3
Bradi1g07237	Bradi1g07237.1	16	0	5	0	0	27	0	0	0	0	0	0	0	42
Bradi1g07247	Bradi1g07247.4	0	0	1	0	97	10	0	0	5	0	0	0	0	15
Bradi1g07247	Bradi1g07247.5	0	0	0	0	97	10	0	0	3	0	0	0	0	15
Bradi1g07247	Bradi1g07247.6	0	0	1	0	97	10	0	0	3	0	0	0	0	15
Bradi1g07247	Bradi1g07247.7	0	0	0	0	97	10	0	0	1	0	0	0	0	15
Bradi1g07253	Bradi1g07253.1	19	1	4	0	11	9	0	0	3	1	0	1	0	2
Bradi1g07260	Bradi1g07260.1	8	0	3	0	8	8	0	0	2	0	0	0	0	8
Bradi1g07270	Bradi1g07270.1	15	1	11	0	51	46	0	0	2	0	0	0	0	55
Bradi1g07277	Bradi1g07277.1	19	7	23	0	66	11	0	0	4	0	0	0	0	43
Bradi1g07290	Bradi1g07290.2	23	1	14	0	52	12	0	0	5	0	0	0	0	13
Bradi1g07290	Bradi1g07290.3	23	1	14	0	52	12	0	0	5	0	0	0	0	13
Bradi1g07290	Bradi1g07290.4	23	1	14	0	52	12	0	0	5	0	0	0	0	13
Bradi1g07290	Bradi1g07290.5	23	1	14	0	52	12	0	0	5	0	0	0	0	13
Bradi1g07300	Bradi1g07300.1	14	0	0	0	148	42	0	0	1	0	0	0	0	26
Bradi1g07303	Bradi1g07303.1	3	0	0	0	0	10	0	0	0	0	0	0	0	3
Bradi1g07303	Bradi1g07303.2	0	0	0	0	6	10	0	0	0	0	0	0	0	3
Bradi1g07310	Bradi1g07310.3	10	1	4	0	0	2	0	0	0	0	0	0	0	5
Bradi1g07320	Bradi1g07320.1	48	0	8	0	0	11	0	0	0	0	0	0	0	24
Bradi1g07330	Bradi1g07330.1	21	2	15	0	0	0	0	0	0	0	0	0	0	1
Bradi1g07340	Bradi1g07340.1	26	0	0	0	51	7	0	0	8	0	0	0	0	35
Bradi1g07350	Bradi1g07350.1	7	1	4	0	0	1	0	0	0	0	0	0	0	2
Bradi1g07360	Bradi1g07360.1	36	2	22	0	66	18	0	0	0	0	0	0	0	23
Bradi1g07370	Bradi1g07370.1	16	0	2	0	90	0	0	0	2	0	0	0	0	11
Bradi1g07380	Bradi1g07380.1	16	0	3	0	80	2	0	0	0	0	0	0	0	17
Bradi1g07390	Bradi1g07390.10	11	2	6	0	151	17	0	0	7	0	0	0	0	51
Bradi1g07390	Bradi1g07390.11	11	2	6	0	151	17	0	0	7	0	0	0	0	51
Bradi1g07390	Bradi1g07390.2	13	12	65	0	88	20	0	0	9	0	0	0	0	52
Bradi1g07390	Bradi1g07390.3	13	12	66	0	87	20	0	0	11	0	0	0	0	52
Bradi1g07390	Bradi1g07390.4	11	12	63	0	91	17	0	0	10	0	0	0	0	51
Bradi1g07390	Bradi1g07390.5	11	2	6	0	147	20	0	0	8	0	0	0	0	52
Bradi1g07390	Bradi1g07390.6	11	2	6	0	147	20	0	0	8	0	0	0	0	52
Bradi1g07390	Bradi1g07390.7	11	11	59	0	91	20	0	0	13	0	0	0	0	52
Bradi1g07390	Bradi1g07390.8	13	12	63	0	90	20	0	0	12	0	0	0	0	52
Bradi1g07390	Bradi1g07390.9	13	12	63	0	94	17	0	0	11	0	0	0	0	51
Bradi1g07400	Bradi1g07400.1	8	0	0	0	50	6	0	0	3	0	0	0	0	23
Bradi1g07410	Bradi1g07410.1	7	0	1	0	4	3	0	0	1	0	0	0	0	19
Bradi1g07415	Bradi1g07415.1	25	1	3	0	0	7	0	0	0	0	0	0	0	3
Bradi1g07420	Bradi1g07420.1	3	0	2	0	0	0	0	0	0	0	0	0	0	0
Bradi1g07430	Bradi1g07430.1	24	5	17	0	16	1	0	0	2	0	0	0	0	7
Bradi1g07430	Bradi1g07430.2	24	1	6	0	16	1	0	0	2	0	0	0	0	7
Bradi1g07441	Bradi1g07441.1	20	0	2	0	80	1	0	0	1	0	0	0	0	8
Bradi1g07450	Bradi1g07450.1	0	0	0	0	0	21	0	0	0	0	0	0	0	18
Bradi1g07457	Bradi1g07457.1	7	2	17	0	18	8	0	1	3	0	0	0	0	33
Bradi1g07463	Bradi1g07463.1	15	0	0	0	7	2	0	0	1	0	0	0	0	1
Bradi1g07470	Bradi1g07470.2	20	0	2	0	156	12	0	0	2	0	0	0	0	25
Bradi1g07480	Bradi1g07480.1	18	3	19	0	0	8	0	0	0	0	0	0	0	20
Bradi1g07490	Bradi1g07490.1	21	0	7	0	83	11	0	0	5	0	0	0	0	13
Bradi1g07490	Bradi1g07490.3	2	0	7	0	76	11	0	0	4	0	0	0	0	13
Bradi1g07490	Bradi1g07490.4	1	0	7	0	76	11	0	0	4	0	0	0	0	13
Bradi1g07492	Bradi1g07492.1	0	0	0	0	0	28	0	0	0	0	0	0	0	14
Bradi1g07495	Bradi1g07495.1	0	0	0	0	0	7	0	0	0	0	0	0	0	5
Bradi1g07500	Bradi1g07500.1	0	0	0	0	0	18	0	0	0	0	0	0	0	10
Bradi1g07511	Bradi1g07511.1	6	2	14	0	191	9	0	0	1	0	1	0	0	19
Bradi1g07520	Bradi1g07520.3	15	0	3	0	444	1	0	0	6	0	0	0	0	9
Bradi1g07530	Bradi1g07530.1	7	1	12	0	12	2	0	0	2	0	0	0	0	12
Bradi1g07530	Bradi1g07530.3	10	1	12	0	12	2	1	0	3	0	0	0	0	12
Bradi1g07540	Bradi1g07540.2	0	0	0	0	7	5	0	1	0	0	0	0	0	51
Bradi1g07550	Bradi1g07550.1	14	0	4	0	70	1	0	0	2	0	0	0	0	20
Bradi1g07560	Bradi1g07560.1	15	0	2	0	111	14	0	0	0	0	0	0	0	12
Bradi1g07562	Bradi1g07562.1	0	0	0	0	0	4	0	0	0	0	1	0	0	2
Bradi1g07565	Bradi1g07565.1	33	2	12	0	141	44	0	0	4	0	0	0	0	21
Bradi1g07570	Bradi1g07570.1	18	1	7	0	31	15	0	0	5	0	0	0	0	23
Bradi1g07570	Bradi1g07570.2	22	1	7	0	30	15	0	0	4	0	0	0	0	20
Bradi1g07577	Bradi1g07577.1	16	1	6	0	45	22	0	0	1	0	0	0	0	40
Bradi1g07590	Bradi1g07590.1	21	0	9	0	210	2	0	0	5	0	0	0	0	22
Bradi1g07590	Bradi1g07590.2	20	0	5	0	178	2	0	0	6	0	0	0	0	22
Bradi1g07600	Bradi1g07600.1	26	0	4	0	0	1	0	0	0	0	0	0	0	5
Bradi1g07611	Bradi1g07611.2	0	1	5	0	2	1	0	0	0	0	0	0	0	1
Bradi1g07620	Bradi1g07620.1	12	0	3	0	300	0	0	0	5	0	0	0	0	17
Bradi1g07620	Bradi1g07620.2	30	0	3	0	293	0	0	0	5	0	0	0	0	6
Bradi1g07625	Bradi1g07625.1	0	6	23	0	2	3	0	0	0	0	0	0	0	2
Bradi1g07630	Bradi1g07630.1	20	0	4	0	26	18	0	0	2	0	0	0	0	13
Bradi1g07635	Bradi1g07635.1	26	0	0	0	0	0	0	0	0	0	0	0	0	0
Bradi1g07640	Bradi1g07640.1	24	0	1	0	221	7	0	0	1	0	0	0	0	10
Bradi1g07650	Bradi1g07650.1	22	0	1	0	336	18	0	0	6	0	0	0	0	30
Bradi1g07655	Bradi1g07655.1	15	0	2	0	0	3	0	0	1	0	0	0	0	0
Bradi1g07660	Bradi1g07660.1	0	0	0	0	0	1	0	0	0	0	0	0	0	2
Bradi1g07665	Bradi1g07665.1	0	0	0	0	0	6	0	0	0	0	0	0	0	3
Bradi1g07670	Bradi1g07670.2	0	0	0	0	33	4	0	0	2	0	0	0	0	3
Bradi1g07680	Bradi1g07680.4	16	0	2	0	1	7	0	0	0	0	0	0	0	5
Bradi1g07693	Bradi1g07693.1	0	7	35	0	0	0	0	0	0	0	0	0	0	0
Bradi1g07693	Bradi1g07693.2	0	7	35	0	0	0	0	0	0	0	0	0	0	0
Bradi1g07700	Bradi1g07700.1	25	2	10	0	49	28	0	0	4	0	0	0	0	53
Bradi1g07710	Bradi1g07710.1	18	1	11	0	75	27	0	0	1	0	0	0	0	14
Bradi1g07717	Bradi1g07717.1	24	2	8	0	411	46	0	0	3	0	0	0	0	48
Bradi1g07717	Bradi1g07717.2	24	2	8	0	412	46	0	0	2	0	0	0	0	47
Bradi1g07737	Bradi1g07737.1	0	0	0	0	6	6	0	0	0	0	0	0	0	6
Bradi1g07750	Bradi1g07750.1	22	0	0	0	166	4	0	0	2	0	0	0	0	13
Bradi1g07760	Bradi1g07760.1	27	0	1	0	133	7	0	0	3	0	0	0	0	34
Bradi1g07770	Bradi1g07770.1	55	0	4	0	4	1	0	0	0	0	0	0	0	3
Bradi1g07780	Bradi1g07780.1	16	2	4	0	31	8	0	0	3	0	0	0	0	9
Bradi1g07790	Bradi1g07790.1	11	1	7	0	2	15	0	0	3	0	0	0	0	6
Bradi1g07790	Bradi1g07790.2	5	0	1	0	2	15	0	0	1	0	0	0	0	6
Bradi1g07797	Bradi1g07797.2	10	0	7	0	81	7	0	0	2	0	0	0	0	9
Bradi1g07797	Bradi1g07797.3	10	4	34	0	27	7	0	0	0	0	0	0	0	9
Bradi1g07797	Bradi1g07797.4	10	1	10	0	78	7	0	0	1	0	0	0	0	9
Bradi1g07797	Bradi1g07797.5	10	0	9	0	15	7	0	0	0	0	0	0	0	9
Bradi1g07797	Bradi1g07797.6	10	0	3	0	85	7	0	0	0	0	0	0	0	9
Bradi1g07797	Bradi1g07797.7	10	0	7	0	39	7	0	0	2	0	0	0	0	9
Bradi1g07810	Bradi1g07810.1	25	1	12	0	308	6	0	0	7	0	0	0	0	27
Bradi1g07820	Bradi1g07820.10	49	0	6	0	231	4	0	0	4	0	0	0	0	10
Bradi1g07820	Bradi1g07820.2	14	0	7	0	247	12	0	0	4	0	1	0	1	19
Bradi1g07820	Bradi1g07820.4	8	0	6	0	241	6	0	0	6	0	0	0	0	16
Bradi1g07820	Bradi1g07820.5	16	0	6	0	233	6	0	0	4	0	0	0	0	16
Bradi1g07820	Bradi1g07820.6	35	0	6	0	234	6	0	0	4	0	0	0	0	15
Bradi1g07820	Bradi1g07820.9	39	0	7	0	233	6	0	0	4	0	0	0	0	16
Bradi1g07830	Bradi1g07830.1	51	2	7	0	141	10	0	1	5	0	0	0	0	27
Bradi1g07840	Bradi1g07840.1	5	1	8	0	0	2	0	0	0	0	0	0	0	22
Bradi1g07850	Bradi1g07850.1	66	1	13	0	9	12	0	0	0	0	0	0	0	31
Bradi1g07860	Bradi1g07860.1	15	0	0	0	145	9	0	0	0	0	0	0	0	25
Bradi1g07870	Bradi1g07870.1	13	0	6	0	36	4	0	0	1	0	0	0	0	19
Bradi1g07880	Bradi1g07880.1	6	3	7	0	61	2	0	0	0	0	0	0	1	4
Bradi1g07885	Bradi1g07885.1	2	1	2	0	5	4	0	0	0	1	0	0	0	2
Bradi1g07890	Bradi1g07890.1	0	0	3	0	0	0	0	0	0	0	0	0	0	2
Bradi1g07890	Bradi1g07890.2	5	0	3	0	0	0	0	0	0	0	0	0	0	2
Bradi1g07900	Bradi1g07900.1	7	0	0	0	6	2	0	0	0	0	0	0	0	2
Bradi1g07910	Bradi1g07910.1	37	2	5	0	174	0	0	0	6	0	1	0	0	14
Bradi1g07920	Bradi1g07920.1	12	3	10	0	100	8	0	0	5	0	0	0	0	12
Bradi1g07920	Bradi1g07920.4	12	3	10	0	100	8	0	0	5	0	0	0	0	12
Bradi1g07930	Bradi1g07930.1	2	0	11	0	1	14	0	0	0	0	0	0	0	19
Bradi1g07936	Bradi1g07936.1	22	0	10	0	38	19	0	0	5	0	0	0	0	17
Bradi1g07942	Bradi1g07942.1	0	0	0	0	0	14	0	0	0	0	0	0	0	44
Bradi1g07950	Bradi1g07950.1	20	0	0	0	22	23	0	0	1	0	0	0	0	26
Bradi1g07950	Bradi1g07950.2	21	0	0	0	19	24	0	0	1	0	0	0	0	27
Bradi1g07960	Bradi1g07960.2	13	6	77	0	71	7	0	2	3	0	0	0	0	34
Bradi1g07960	Bradi1g07960.3	13	0	6	0	138	7	0	0	3	0	0	0	0	34
Bradi1g07960	Bradi1g07960.4	13	4	56	0	84	7	0	2	3	0	0	0	0	34
Bradi1g07960	Bradi1g07960.5	13	4	48	0	92	7	0	2	3	0	0	0	0	34
Bradi1g07960	Bradi1g07960.6	13	2	25	0	111	7	0	0	5	0	0	0	0	34
Bradi1g07960	Bradi1g07960.7	13	6	65	0	75	7	0	2	3	0	0	0	0	34
Bradi1g07970	Bradi1g07970.1	20	3	14	0	50	11	0	0	3	0	0	0	0	15
Bradi1g07980	Bradi1g07980.1	6	0	0	0	70	13	0	0	5	0	0	0	0	22
Bradi1g07991	Bradi1g07991.1	10	0	4	0	198	20	0	0	11	0	0	0	0	12
Bradi1g07991	Bradi1g07991.2	17	0	4	0	199	19	0	0	10	0	0	0	0	12
Bradi1g08000	Bradi1g08000.1	8	3	13	0	114	49	0	0	3	0	0	0	0	55
Bradi1g08000	Bradi1g08000.2	8	3	12	0	117	48	0	0	3	0	0	0	0	53
Bradi1g08000	Bradi1g08000.3	8	3	13	0	113	49	0	0	3	0	0	0	0	55
Bradi1g08010	Bradi1g08010.1	10	3	30	0	168	38	0	0	21	0	0	0	0	51
Bradi1g08020	Bradi1g08020.1	23	0	7	0	64	2	0	0	2	0	0	0	0	4
Bradi1g08025	Bradi1g08025.1	0	0	0	0	0	2	0	0	0	0	0	0	0	1
Bradi1g08030	Bradi1g08030.1	9	0	0	0	5	2	0	0	0	0	0	0	0	5
Bradi1g08040	Bradi1g08040.1	33	2	7	0	141	8	0	0	1	0	0	0	0	24
Bradi1g08040	Bradi1g08040.2	3	2	7	0	112	8	0	0	1	0	0	0	0	18
Bradi1g08050	Bradi1g08050.2	0	0	0	0	0	2	0	0	0	0	0	0	0	6
Bradi1g08060	Bradi1g08060.1	14	0	9	0	137	4	0	0	8	0	0	0	0	25
Bradi1g08060	Bradi1g08060.2	14	0	6	0	137	4	0	0	8	0	0	0	0	25
Bradi1g08070	Bradi1g08070.1	3	0	1	0	173	15	0	0	7	0	0	0	0	43
Bradi1g08070	Bradi1g08070.2	6	0	1	0	173	15	0	0	7	0	0	0	0	43
Bradi1g08070	Bradi1g08070.3	3	3	8	0	119	13	0	0	5	0	0	0	0	33
Bradi1g08080	Bradi1g08080.1	7	0	1	0	11	13	0	0	0	0	0	0	0	7
Bradi1g08095	Bradi1g08095.1	0	0	0	0	42	0	0	0	0	0	0	0	0	4
Bradi1g08106	Bradi1g08106.2	8	0	0	0	64	13	0	0	0	0	0	0	0	15
Bradi1g08106	Bradi1g08106.3	8	0	0	0	64	13	0	0	0	0	0	0	0	15
Bradi1g08120	Bradi1g08120.1	13	18	63	0	19	2	0	0	2	0	0	0	0	25
Bradi1g08130	Bradi1g08130.1	78	0	4	0	58	14	0	0	2	0	2	0	0	17
Bradi1g08135	Bradi1g08135.1	0	2	14	0	107	3	0	0	1	0	0	0	0	2
Bradi1g08135	Bradi1g08135.2	0	2	10	0	111	3	0	0	0	0	0	0	0	2
Bradi1g08140	Bradi1g08140.1	0	0	0	0	0	17	0	0	2	0	0	0	0	23
Bradi1g08145	Bradi1g08145.1	6	1	5	0	2	12	0	0	0	0	0	0	0	20
Bradi1g08150	Bradi1g08150.1	0	0	0	0	8	9	0	0	0	0	0	0	0	11
Bradi1g08157	Bradi1g08157.1	10	0	0	0	4	22	0	0	2	0	0	0	0	30
Bradi1g08170	Bradi1g08170.1	0	0	0	0	0	16	0	0	0	0	0	0	0	14
Bradi1g08177	Bradi1g08177.1	7	0	2	0	10	16	0	0	4	0	0	0	0	25
Bradi1g08183	Bradi1g08183.1	8	0	4	0	0	19	0	0	0	0	0	0	0	16
Bradi1g08190	Bradi1g08190.1	9	2	25	0	0	7	0	0	0	0	0	0	0	14
Bradi1g08201	Bradi1g08201.1	24	0	1	0	148	1	0	0	2	0	0	0	0	5
Bradi1g08210	Bradi1g08210.1	23	0	13	0	76	81	0	0	5	0	0	0	0	40
Bradi1g08210	Bradi1g08210.2	23	0	12	0	72	84	0	0	5	0	0	0	0	41
Bradi1g08210	Bradi1g08210.3	23	0	12	0	75	82	0	1	5	0	0	0	0	40
Bradi1g08210	Bradi1g08210.4	23	0	12	0	79	80	0	0	5	0	0	0	0	38
Bradi1g08210	Bradi1g08210.5	23	7	26	0	74	72	0	0	6	0	0	0	0	37
Bradi1g08217	Bradi1g08217.2	8	0	0	0	75	0	0	0	4	0	0	0	0	11
Bradi1g08217	Bradi1g08217.3	16	0	0	0	68	0	0	0	4	0	0	0	0	10
Bradi1g08230	Bradi1g08230.3	31	0	0	0	42	10	0	0	2	0	0	1	0	5
Bradi1g08236	Bradi1g08236.1	0	0	0	0	19	0	0	0	0	0	0	0	0	0
Bradi1g08240	Bradi1g08240.1	50	0	8	0	65	50	0	0	5	0	0	0	0	79
Bradi1g08250	Bradi1g08250.1	0	0	0	0	0	4	0	0	0	0	0	0	0	34
Bradi1g08260	Bradi1g08260.1	4	0	3	0	67	2	0	0	3	0	0	0	0	13
Bradi1g08270	Bradi1g08270.3	30	0	8	0	34	89	0	0	6	0	0	0	0	48
Bradi1g08270	Bradi1g08270.4	18	0	8	0	41	91	0	0	6	0	0	0	0	50
Bradi1g08270	Bradi1g08270.5	31	0	8	0	41	84	0	0	6	0	0	0	0	44
Bradi1g08280	Bradi1g08280.1	10	1	9	0	357	9	0	1	10	0	0	0	0	52
Bradi1g08287	Bradi1g08287.1	17	0	1	0	241	10	0	0	8	0	0	0	0	36
Bradi1g08287	Bradi1g08287.2	20	0	1	0	240	11	1	0	9	0	0	0	0	33
Bradi1g08287	Bradi1g08287.3	20	0	1	0	242	10	0	0	8	0	0	0	0	32
Bradi1g08287	Bradi1g08287.4	17	2	15	0	242	7	0	0	9	0	0	0	0	24
Bradi1g08290	Bradi1g08290.1	7	5	33	0	5	5	1	0	0	0	1	0	0	7
Bradi1g08294	Bradi1g08294.1	14	0	1	0	92	9	0	0	11	0	0	0	0	15
Bradi1g08294	Bradi1g08294.2	14	0	1	0	93	7	0	0	12	0	0	0	0	11
Bradi1g08294	Bradi1g08294.3	15	0	1	0	94	7	0	0	10	0	0	0	0	10
Bradi1g08301	Bradi1g08301.1	21	0	21	0	121	4	0	0	3	0	0	0	0	12
Bradi1g08310	Bradi1g08310.1	16	10	71	0	60	9	0	0	5	0	0	0	1	25
Bradi1g08310	Bradi1g08310.2	42	0	2	0	32	6	0	0	0	0	0	0	1	20
Bradi1g08310	Bradi1g08310.3	16	12	79	0	60	6	0	0	5	0	0	0	1	20
Bradi1g08310	Bradi1g08310.5	42	10	71	0	55	9	0	0	3	0	0	0	1	25
Bradi1g08320	Bradi1g08320.2	7	1	4	0	45	1	0	0	1	0	0	0	0	1
Bradi1g08326	Bradi1g08326.1	6	0	0	0	202	6	0	0	8	0	0	0	0	10
Bradi1g08333	Bradi1g08333.1	4	0	0	0	0	1	0	0	0	0	0	0	0	0
Bradi1g08340	Bradi1g08340.1	22	2	9	0	290	8	0	0	6	0	0	0	1	12
Bradi1g08350	Bradi1g08350.1	21	0	1	0	53	61	0	0	1	0	0	0	0	34
Bradi1g08357	Bradi1g08357.1	1	1	6	0	28	3	0	0	0	0	0	0	0	18
Bradi1g08363	Bradi1g08363.1	45	0	3	0	11	19	0	0	0	0	1	0	0	4
Bradi1g08370	Bradi1g08370.10	18	0	0	0	5	11	0	0	1	0	0	0	0	2
Bradi1g08370	Bradi1g08370.11	0	2	5	0	5	11	0	0	0	0	0	0	0	2
Bradi1g08370	Bradi1g08370.12	18	2	5	0	5	11	0	0	1	0	0	0	0	2
Bradi1g08370	Bradi1g08370.13	18	2	5	0	5	11	0	0	1	0	0	0	0	2
Bradi1g08370	Bradi1g08370.14	18	2	6	0	5	11	0	0	1	0	0	0	0	2
Bradi1g08370	Bradi1g08370.15	18	2	5	0	5	11	0	0	1	0	0	0	0	2
Bradi1g08370	Bradi1g08370.2	0	2	6	0	5	11	0	0	0	0	0	0	0	2
Bradi1g08370	Bradi1g08370.6	0	2	6	0	5	11	0	0	0	0	0	0	0	2
Bradi1g08370	Bradi1g08370.7	0	2	6	0	5	11	0	0	0	0	0	0	0	2
Bradi1g08370	Bradi1g08370.8	0	0	0	0	5	11	0	0	0	0	0	0	0	2
Bradi1g08370	Bradi1g08370.9	18	2	5	0	5	11	0	0	1	0	0	0	0	2
Bradi1g08380	Bradi1g08380.1	7	1	11	0	47	8	0	0	1	0	0	0	0	14
Bradi1g08380	Bradi1g08380.3	6	3	7	0	42	8	0	0	1	0	0	0	0	14
Bradi1g08390	Bradi1g08390.1	0	0	0	0	136	8	0	0	7	0	0	0	0	21
Bradi1g08400	Bradi1g08400.1	11	7	30	0	23	8	0	0	1	0	0	0	1	46
Bradi1g08400	Bradi1g08400.2	30	7	30	0	15	5	0	0	1	0	0	0	0	39
Bradi1g08403	Bradi1g08403.1	21	4	23	0	6	6	0	0	1	0	0	0	0	4
Bradi1g08406	Bradi1g08406.1	10	0	7	0	0	11	0	0	0	0	0	0	0	5
Bradi1g08410	Bradi1g08410.4	10	0	7	0	124	5	0	0	2	0	0	0	0	2
Bradi1g08415	Bradi1g08415.1	3	0	4	0	5	3	0	0	1	0	0	0	0	0
Bradi1g08421	Bradi1g08421.1	85	0	10	0	44	7	0	0	0	0	0	0	0	46
Bradi1g08421	Bradi1g08421.2	85	2	4	0	4	5	0	0	0	0	0	0	0	26
Bradi1g08421	Bradi1g08421.3	85	2	7	0	16	11	0	0	1	0	0	0	0	29
Bradi1g08421	Bradi1g08421.4	85	5	17	0	14	6	0	0	0	0	0	0	0	27
Bradi1g08430	Bradi1g08430.1	33	2	15	0	42	65	0	0	1	0	0	0	0	80
Bradi1g08436	Bradi1g08436.1	0	0	0	0	22	7	0	0	2	0	0	0	0	1
Bradi1g08440	Bradi1g08440.2	58	0	6	0	18	0	0	0	1	0	0	0	0	2
Bradi1g08451	Bradi1g08451.1	0	0	0	0	3	19	1	0	3	0	0	0	0	28
Bradi1g08460	Bradi1g08460.1	11	0	2	0	84	5	0	1	4	0	0	0	0	16
Bradi1g08460	Bradi1g08460.2	15	0	2	0	81	7	1	2	8	0	0	0	0	13
Bradi1g08470	Bradi1g08470.1	15	1	10	0	119	8	0	0	5	0	0	0	0	35
Bradi1g08480	Bradi1g08480.1	8	2	9	0	52	1	0	0	1	0	0	0	0	12
Bradi1g08490	Bradi1g08490.2	21	2	16	0	0	0	0	0	1	0	0	0	0	0
Bradi1g08500	Bradi1g08500.1	7	0	0	0	223	62	0	1	16	0	0	0	0	69
Bradi1g08510	Bradi1g08510.1	16	0	5	0	66	15	0	0	3	0	0	0	0	11
Bradi1g08517	Bradi1g08517.1	12	0	2	0	4	7	0	0	2	0	0	0	0	5
Bradi1g08521	Bradi1g08521.1	0	0	0	0	0	1	0	0	0	0	0	0	0	0
Bradi1g08525	Bradi1g08525.1	0	0	0	0	0	15	0	0	0	0	0	0	0	6
Bradi1g08530	Bradi1g08530.1	30	1	5	0	18	8	0	0	5	0	0	0	0	14
Bradi1g08530	Bradi1g08530.2	35	1	5	0	22	7	0	0	2	0	0	0	0	6
Bradi1g08540	Bradi1g08540.1	15	3	12	0	353	13	0	0	8	0	0	0	0	45
Bradi1g08540	Bradi1g08540.2	15	3	12	0	355	12	0	0	7	0	0	0	0	44
Bradi1g08550	Bradi1g08550.1	12	0	1	0	25	14	0	0	3	0	0	0	0	13
Bradi1g08550	Bradi1g08550.2	12	8	32	0	47	12	0	0	3	0	0	0	0	13
Bradi1g08550	Bradi1g08550.3	12	1	7	0	79	12	0	0	3	0	0	0	0	13
Bradi1g08550	Bradi1g08550.5	12	3	15	0	86	12	0	0	3	0	0	0	0	13
Bradi1g08550	Bradi1g08550.6	12	4	19	0	60	12	0	0	3	0	0	0	0	13
Bradi1g08560	Bradi1g08560.4	12	0	6	0	72	15	0	0	5	0	0	0	0	43
Bradi1g08570	Bradi1g08570.2	30	2	11	0	70	17	0	0	3	0	0	0	0	44
Bradi1g08580	Bradi1g08580.1	6	0	1	0	4	13	0	0	3	0	2	0	0	21
Bradi1g08587	Bradi1g08587.1	0	0	0	0	0	3	0	0	0	0	0	0	0	16
Bradi1g08597	Bradi1g08597.1	24	2	11	0	140	1	0	0	5	0	0	0	0	14
Bradi1g08607	Bradi1g08607.1	10	1	5	0	158	13	0	0	10	0	0	0	0	60
Bradi1g08620	Bradi1g08620.1	12	0	4	0	137	9	0	0	0	0	0	0	0	14
Bradi1g08620	Bradi1g08620.2	17	0	4	0	133	8	0	0	0	0	0	0	0	14
Bradi1g08627	Bradi1g08627.1	11	0	0	0	1	9	0	0	1	0	0	0	0	5
Bradi1g08639	Bradi1g08639.1	9	0	0	0	3	0	0	0	1	0	0	0	0	1
Bradi1g08649	Bradi1g08649.1	0	0	0	0	20	25	0	0	9	0	0	0	0	20
Bradi1g08660	Bradi1g08660.1	5	0	4	0	84	3	0	0	2	0	0	0	0	23
Bradi1g08660	Bradi1g08660.2	5	0	4	0	86	3	0	0	2	0	0	0	0	21
Bradi1g08660	Bradi1g08660.3	16	0	4	0	86	0	0	0	2	0	0	0	0	13
Bradi1g08660	Bradi1g08660.4	36	0	4	0	66	0	0	0	2	0	0	0	0	13
Bradi1g08660	Bradi1g08660.5	18	0	4	0	81	0	0	0	2	0	0	1	0	15
Bradi1g08660	Bradi1g08660.6	2	0	4	0	77	0	0	0	3	0	0	0	0	13
Bradi1g08665	Bradi1g08665.1	4	0	2	0	0	13	0	0	0	0	0	0	0	4
Bradi1g08670	Bradi1g08670.1	0	0	0	0	12	11	0	0	0	0	0	0	0	6
Bradi1g08680	Bradi1g08680.1	12	0	6	0	4	5	0	0	0	0	0	0	0	8
Bradi1g08690	Bradi1g08690.1	32	0	9	0	141	5	0	0	1	0	0	0	0	6
Bradi1g08697	Bradi1g08697.1	2	0	0	0	0	3	0	0	0	0	0	0	0	5
Bradi1g08703	Bradi1g08703.1	0	0	1	0	0	1	0	0	0	0	0	0	0	0
Bradi1g08710	Bradi1g08710.1	28	0	7	0	250	38	0	0	21	0	0	2	0	62
Bradi1g08710	Bradi1g08710.2	3	0	4	0	274	38	0	0	24	0	0	2	0	66
Bradi1g08710	Bradi1g08710.3	28	0	4	0	249	38	0	0	22	0	0	2	0	66
Bradi1g08710	Bradi1g08710.4	3	0	7	0	275	38	0	0	23	0	0	2	0	62
Bradi1g08718	Bradi1g08718.1	19	2	10	0	23	8	0	0	3	0	0	0	0	13
Bradi1g08727	Bradi1g08727.1	26	1	9	0	284	105	0	0	9	0	1	0	0	78
Bradi1g08727	Bradi1g08727.2	12	1	9	0	91	94	0	0	4	0	1	0	0	66
Bradi1g08740	Bradi1g08740.1	17	0	0	0	0	3	0	0	0	0	0	0	0	1
Bradi1g08745	Bradi1g08745.1	0	0	0	0	0	5	0	0	0	0	0	0	0	1
Bradi1g08750	Bradi1g08750.1	0	0	0	0	0	1	0	0	0	0	0	0	0	1
Bradi1g08760	Bradi1g08760.1	14	0	4	0	150	0	0	1	9	0	0	0	0	17
Bradi1g08760	Bradi1g08760.2	14	1	14	0	140	0	0	0	8	0	0	0	0	17
Bradi1g08760	Bradi1g08760.5	14	0	4	0	150	0	0	1	10	0	0	0	0	17
Bradi1g08760	Bradi1g08760.6	23	0	4	0	150	2	0	1	10	0	0	0	0	6
Bradi1g08772	Bradi1g08772.1	0	0	0	0	75	4	0	0	1	0	0	0	0	3
Bradi1g08780	Bradi1g08780.1	16	0	3	0	122	33	0	0	2	0	0	0	0	45
Bradi1g08780	Bradi1g08780.2	16	2	9	0	148	27	0	0	2	0	0	0	0	27
Bradi1g08790	Bradi1g08790.1	15	0	2	0	6	6	0	0	4	0	0	0	0	12
Bradi1g08800	Bradi1g08800.1	3	0	1	0	0	3	0	0	0	0	0	0	0	6
Bradi1g08810	Bradi1g08810.1	22	2	14	0	135	25	0	0	10	0	0	0	0	40
Bradi1g08810	Bradi1g08810.2	22	0	1	0	108	25	0	0	9	0	0	0	0	40
Bradi1g08820	Bradi1g08820.3	24	1	4	0	7	0	0	0	1	0	0	0	0	1
Bradi1g08830	Bradi1g08830.1	12	0	8	0	41	6	0	0	1	0	0	0	0	24
Bradi1g08840	Bradi1g08840.3	14	1	5	0	0	14	0	0	0	0	0	0	0	24
Bradi1g08847	Bradi1g08847.1	22	0	5	0	367	7	0	0	6	0	0	0	0	25
Bradi1g08847	Bradi1g08847.2	23	3	14	0	354	6	0	0	6	0	0	0	0	22
Bradi1g08860	Bradi1g08860.2	68	0	2	0	47	0	0	0	8	0	0	0	1	7
Bradi1g08860	Bradi1g08860.3	6	0	2	0	2	0	0	0	0	0	0	0	1	7
Bradi1g08865	Bradi1g08865.1	10	0	1	0	107	8	0	0	0	0	0	0	0	8
Bradi1g08865	Bradi1g08865.2	0	0	0	0	130	11	0	0	1	0	0	0	0	9
Bradi1g08865	Bradi1g08865.3	10	0	1	0	107	8	0	0	0	0	0	0	0	8
Bradi1g08865	Bradi1g08865.4	10	0	1	0	107	8	0	0	0	0	0	0	0	8
Bradi1g08865	Bradi1g08865.5	10	0	4	0	84	8	0	0	0	0	0	0	0	6
Bradi1g08870	Bradi1g08870.1	16	0	0	0	1	2	0	0	0	0	0	0	0	12
Bradi1g08871	Bradi1g08871.1	0	0	0	0	90	37	0	0	6	0	1	0	0	24
Bradi1g08873	Bradi1g08873.1	0	0	0	0	1	15	0	0	0	0	0	0	0	7
Bradi1g08875	Bradi1g08875.1	10	0	0	0	40	5	0	0	0	0	0	1	0	1
Bradi1g08880	Bradi1g08880.1	21	1	12	0	16	2	0	0	0	0	0	0	0	4
Bradi1g08891	Bradi1g08891.1	14	7	45	0	16	2	0	1	5	0	0	0	0	12
Bradi1g08891	Bradi1g08891.2	14	7	55	0	6	2	0	1	4	0	0	0	0	12
Bradi1g08891	Bradi1g08891.3	14	8	60	0	1	2	0	0	2	0	0	0	0	12
Bradi1g08891	Bradi1g08891.4	14	8	50	0	11	2	0	0	3	0	0	0	0	12
Bradi1g08891	Bradi1g08891.5	14	6	49	0	13	1	1	1	3	0	0	0	0	12
Bradi1g08891	Bradi1g08891.6	14	6	39	0	23	1	1	1	4	0	0	0	0	12
Bradi1g08900	Bradi1g08900.1	24	1	3	0	128	2	0	0	0	0	0	0	0	5
Bradi1g08907	Bradi1g08907.1	11	1	14	0	84	9	0	0	4	0	0	0	0	13
Bradi1g08907	Bradi1g08907.2	13	2	16	0	84	9	0	0	4	0	0	0	0	13
Bradi1g08907	Bradi1g08907.3	17	1	14	0	81	9	0	0	3	0	0	0	0	10
Bradi1g08917	Bradi1g08917.1	14	0	3	0	241	39	0	0	5	0	0	0	0	133
Bradi1g08930	Bradi1g08930.1	15	0	2	0	55	0	0	0	2	0	0	0	0	15
Bradi1g08940	Bradi1g08940.1	0	0	0	0	0	27	0	0	0	0	0	0	0	40
Bradi1g08950	Bradi1g08950.4	27	1	4	0	45	10	0	1	6	0	0	0	0	11
Bradi1g08960	Bradi1g08960.1	1	11	44	0	0	0	0	0	0	0	0	0	0	2
Bradi1g08977	Bradi1g08977.2	27	0	0	0	207	26	0	0	10	0	0	0	0	68
Bradi1g08977	Bradi1g08977.3	27	0	0	0	208	26	0	0	10	0	0	0	0	67
Bradi1g08977	Bradi1g08977.4	27	1	4	0	145	26	0	0	10	0	0	0	0	57
Bradi1g08977	Bradi1g08977.5	27	0	0	0	207	26	0	0	10	0	0	0	0	68
Bradi1g08977	Bradi1g08977.6	27	0	0	0	145	26	0	0	10	0	0	0	0	61
Bradi1g08977	Bradi1g08977.7	27	1	4	0	145	26	0	0	10	0	0	0	0	57
Bradi1g08982	Bradi1g08982.1	0	0	0	0	54	1	0	0	2	0	0	0	0	4
Bradi1g08988	Bradi1g08988.1	0	0	0	0	0	13	0	0	1	0	0	0	1	19
Bradi1g09000	Bradi1g09000.1	0	0	0	0	0	22	0	0	0	0	0	0	0	44
Bradi1g09010	Bradi1g09010.1	31	0	0	0	4	17	0	0	0	0	0	0	0	8
Bradi1g09010	Bradi1g09010.2	16	0	0	0	4	17	0	0	0	0	0	0	0	8
Bradi1g09020	Bradi1g09020.1	0	0	0	0	11	11	0	1	1	0	0	0	0	5
Bradi1g09030	Bradi1g09030.1	21	0	4	0	81	1	0	0	4	0	0	0	0	13
Bradi1g09042	Bradi1g09042.1	24	0	3	0	44	3	0	0	0	0	0	0	0	14
Bradi1g09050	Bradi1g09050.1	0	0	0	0	0	9	0	0	0	0	1	0	0	11
Bradi1g09065	Bradi1g09065.1	6	3	11	0	96	0	0	0	4	0	0	0	0	13
Bradi1g09080	Bradi1g09080.1	124	0	0	0	45	19	0	0	2	0	0	1	0	16
Bradi1g09090	Bradi1g09090.1	9	0	7	0	50	3	0	0	0	0	0	0	0	6
Bradi1g09100	Bradi1g09100.2	30	2	8	0	46	11	0	0	1	0	0	0	0	33
Bradi1g09110	Bradi1g09110.2	11	1	13	0	99	3	0	0	2	0	0	0	0	7
Bradi1g09110	Bradi1g09110.3	11	2	16	0	96	3	0	0	2	0	0	0	0	7
Bradi1g09110	Bradi1g09110.4	11	0	0	0	174	3	0	0	2	0	0	0	0	7
Bradi1g09120	Bradi1g09120.3	123	1	2	0	211	5	0	0	9	0	0	0	0	14
Bradi1g09120	Bradi1g09120.4	113	1	2	0	221	5	0	0	10	0	0	0	0	14
Bradi1g09130	Bradi1g09130.2	0	0	0	0	1	1	0	0	0	0	0	0	0	0
Bradi1g09133	Bradi1g09133.1	37	0	0	0	0	11	0	0	0	0	0	0	0	1
Bradi1g09134	Bradi1g09134.1	11	32	149	0	0	7	0	0	0	0	1	0	0	2
Bradi1g09136	Bradi1g09136.1	16	5	34	0	49	7	0	0	4	0	0	0	0	5
Bradi1g09140	Bradi1g09140.1	5	0	7	0	108	25	0	0	4	0	0	0	0	14
Bradi1g09150	Bradi1g09150.1	14	1	2	0	0	0	0	0	0	0	0	0	0	4
Bradi1g09160	Bradi1g09160.1	0	0	0	0	9	24	0	0	1	0	0	0	0	46
Bradi1g09170	Bradi1g09170.1	15	1	5	0	59	7	0	0	4	0	0	0	0	17
Bradi1g09171	Bradi1g09171.1	9	6	41	0	0	18	0	0	0	0	0	0	0	1
Bradi1g09173	Bradi1g09173.1	5	1	12	0	64	24	2	0	2	0	0	0	0	10
Bradi1g09173	Bradi1g09173.2	6	1	12	0	62	24	3	0	2	0	1	0	0	10
Bradi1g09173	Bradi1g09173.3	5	2	40	0	52	12	1	0	2	0	0	0	0	3
Bradi1g09173	Bradi1g09173.4	6	2	40	0	50	12	2	0	2	0	1	0	0	3
Bradi1g09173	Bradi1g09173.5	5	1	38	0	29	11	2	0	2	0	0	0	0	3
Bradi1g09173	Bradi1g09173.6	6	1	38	0	27	11	3	0	2	0	1	0	0	3
Bradi1g09177	Bradi1g09177.1	28	45	289	0	209	11	1	0	4	0	0	0	0	15
Bradi1g09187	Bradi1g09187.3	15	1	8	0	99	7	0	0	0	0	0	0	0	13
Bradi1g09187	Bradi1g09187.4	15	1	8	0	102	6	0	0	0	0	0	0	0	11
Bradi1g09200	Bradi1g09200.2	14	0	0	0	105	33	0	0	5	0	0	0	0	35
Bradi1g09200	Bradi1g09200.3	14	2	15	0	105	26	0	0	4	0	0	0	0	27
Bradi1g09210	Bradi1g09210.1	40	1	9	0	191	4	0	0	7	0	1	0	0	35
Bradi1g09216	Bradi1g09216.1	0	0	0	0	49	5	0	0	2	0	0	0	0	0
Bradi1g09220	Bradi1g09220.2	0	0	0	0	0	1	0	0	0	0	0	0	0	1
Bradi1g09230	Bradi1g09230.1	18	3	15	0	0	4	0	0	0	0	0	0	0	5
Bradi1g09240	Bradi1g09240.1	29	0	11	0	5	14	0	0	0	0	0	0	0	19
Bradi1g09246	Bradi1g09246.1	27	2	12	0	14	0	0	0	4	0	0	0	0	5
Bradi1g09250	Bradi1g09250.1	0	0	0	0	0	3	0	0	0	0	0	0	0	38
Bradi1g09260	Bradi1g09260.1	28	0	2	0	8	13	0	0	4	0	0	0	0	54
Bradi1g09270	Bradi1g09270.1	19	2	7	0	22	18	0	0	4	0	0	0	0	71
Bradi1g09290	Bradi1g09290.3	0	0	0	0	64	14	0	0	0	0	0	0	0	9
Bradi1g09300	Bradi1g09300.3	20	1	3	0	138	1	0	0	4	0	0	0	0	30
Bradi1g09310	Bradi1g09310.6	0	0	0	0	235	119	0	0	14	0	0	0	0	176
Bradi1g09320	Bradi1g09320.1	31	1	6	0	110	8	0	0	8	0	0	0	0	26
Bradi1g09320	Bradi1g09320.2	43	1	6	0	111	9	0	0	8	0	0	0	0	12
Bradi1g09327	Bradi1g09327.1	17	0	1	0	63	10	0	0	10	0	0	0	0	13
Bradi1g09340	Bradi1g09340.1	32	0	2	0	476	8	0	0	6	0	0	0	0	28
Bradi1g09350	Bradi1g09350.2	37	2	12	0	170	0	0	0	2	0	0	1	0	3
Bradi1g09350	Bradi1g09350.3	24	2	12	0	170	5	0	0	1	0	1	0	0	11
Bradi1g09350	Bradi1g09350.4	24	1	7	0	163	5	0	0	0	0	1	0	0	11
Bradi1g09350	Bradi1g09350.5	24	2	12	0	170	5	0	0	2	0	1	0	0	11
Bradi1g09350	Bradi1g09350.6	20	2	12	0	175	6	0	0	3	0	1	1	0	8
Bradi1g09357	Bradi1g09357.2	10	0	2	0	13	24	1	0	2	0	0	0	0	38
Bradi1g09357	Bradi1g09357.3	32	0	0	0	17	17	1	0	1	0	0	0	0	21
Bradi1g09357	Bradi1g09357.4	34	0	2	0	27	10	2	0	2	0	0	0	0	14
Bradi1g09357	Bradi1g09357.5	37	0	2	0	29	10	2	0	2	0	0	0	0	14
Bradi1g09369	Bradi1g09369.1	13	0	8	0	105	2	0	0	2	0	0	0	0	3
Bradi1g09370	Bradi1g09370.1	20	1	21	0	116	3	0	0	5	0	0	0	0	9
Bradi1g09370	Bradi1g09370.2	21	0	10	0	115	4	0	0	5	0	0	0	0	9
Bradi1g09370	Bradi1g09370.3	15	0	10	0	257	3	0	0	5	0	0	0	0	12
Bradi1g09370	Bradi1g09370.4	18	0	0	0	115	3	0	0	5	0	0	0	0	8
Bradi1g09382	Bradi1g09382.1	0	0	0	0	37	5	0	0	1	1	0	0	0	0
Bradi1g09390	Bradi1g09390.1	15	0	2	0	206	33	0	0	6	0	0	0	0	39
Bradi1g09400	Bradi1g09400.1	5	0	5	0	229	3	0	0	6	0	0	0	0	7
Bradi1g09400	Bradi1g09400.2	5	7	29	0	204	3	0	0	6	0	0	0	0	7
Bradi1g09410	Bradi1g09410.1	9	1	7	0	0	0	0	0	0	0	0	0	0	0
Bradi1g09415	Bradi1g09415.1	6	0	3	0	0	4	0	0	0	0	0	0	0	3
Bradi1g09420	Bradi1g09420.1	16	0	13	0	9	4	0	0	3	0	0	0	0	10
Bradi1g09440	Bradi1g09440.1	16	2	8	0	0	2	0	0	0	0	0	0	0	6
Bradi1g09450	Bradi1g09450.1	41	0	2	0	146	4	0	0	8	0	0	0	0	8
Bradi1g09450	Bradi1g09450.2	36	0	2	0	141	4	0	0	7	0	0	0	0	8
Bradi1g09455	Bradi1g09455.1	21	2	3	0	28	14	0	0	1	0	0	0	0	6
Bradi1g09455	Bradi1g09455.2	21	2	3	0	29	14	0	1	1	0	0	0	0	5
Bradi1g09455	Bradi1g09455.3	29	2	3	0	28	10	0	0	1	0	0	0	0	2
Bradi1g09460	Bradi1g09460.1	42	0	3	0	62	11	0	0	3	0	1	0	0	41
Bradi1g09470	Bradi1g09470.1	0	0	0	0	0	6	0	0	0	0	0	0	0	12
Bradi1g09480	Bradi1g09480.1	0	0	0	0	1	4	0	0	1	0	0	0	0	17
Bradi1g09487	Bradi1g09487.1	14	0	7	0	2	4	0	0	0	0	0	0	0	5
Bradi1g09500	Bradi1g09500.1	0	0	2	0	4	5	0	0	1	1	0	0	0	19
Bradi1g09507	Bradi1g09507.1	15	0	2	0	120	2	0	0	5	0	0	0	0	12
Bradi1g09513	Bradi1g09513.1	3	1	2	0	0	1	0	0	0	0	0	1	0	1
Bradi1g09520	Bradi1g09520.1	0	0	0	0	0	17	0	0	0	0	0	0	0	34
Bradi1g09530	Bradi1g09530.1	15	0	1	0	170	34	0	0	4	0	0	0	0	40
Bradi1g09537	Bradi1g09537.2	23	1	35	0	153	2	0	0	9	0	0	0	0	20
Bradi1g09550	Bradi1g09550.1	9	0	0	0	168	16	0	0	6	0	0	0	0	14
Bradi1g09550	Bradi1g09550.2	9	9	54	0	115	15	0	0	6	0	0	0	0	13
Bradi1g09560	Bradi1g09560.1	13	1	8	0	130	3	0	0	1	0	0	0	0	15
Bradi1g09570	Bradi1g09570.1	19	0	1	0	0	1	0	0	0	0	0	0	0	1
Bradi1g09577	Bradi1g09577.1	103	5	21	0	0	1	0	0	0	0	0	0	0	8
Bradi1g09583	Bradi1g09583.2	6	1	9	0	5	3	0	0	1	0	0	0	0	4
Bradi1g09590	Bradi1g09590.1	9	0	1	0	1	7	0	0	1	0	0	0	0	33
Bradi1g09600	Bradi1g09600.1	0	6	30	0	9	3	0	0	0	0	0	0	0	2
Bradi1g09603	Bradi1g09603.1	0	0	0	0	0	5	0	0	0	0	0	0	0	2
Bradi1g09606	Bradi1g09606.1	0	0	0	0	11	17	0	0	2	0	0	0	0	10
Bradi1g09609	Bradi1g09609.1	0	0	0	0	0	8	0	0	0	0	0	0	0	7
Bradi1g09611	Bradi1g09611.1	4	0	0	0	2	3	0	0	1	0	0	0	0	2
Bradi1g09613	Bradi1g09613.1	16	7	32	0	7	2	0	0	1	0	0	0	0	2
Bradi1g09615	Bradi1g09615.1	23	4	16	0	185	1	0	0	2	0	0	0	0	6
Bradi1g09615	Bradi1g09615.2	24	4	16	0	183	7	0	0	2	0	0	0	0	1
Bradi1g09615	Bradi1g09615.3	29	4	16	0	185	0	0	0	2	0	0	0	0	1
Bradi1g09630	Bradi1g09630.1	34	0	13	0	108	0	0	0	0	0	0	0	0	2
Bradi1g09633	Bradi1g09633.1	0	18	142	0	21	10	1	1	2	0	1	0	0	4
Bradi1g09637	Bradi1g09637.1	20	1	9	0	0	0	0	0	0	0	0	0	0	0
Bradi1g09670	Bradi1g09670.1	18	1	14	0	116	0	0	0	1	0	0	0	0	4
Bradi1g09680	Bradi1g09680.1	9	0	10	0	84	1	0	0	4	0	0	0	0	18
Bradi1g09690	Bradi1g09690.1	9	0	0	0	0	3	0	0	0	0	0	0	0	2
Bradi1g09700	Bradi1g09700.1	8	0	0	0	7	16	0	0	0	0	0	0	0	8
Bradi1g09700	Bradi1g09700.2	8	0	0	0	14	11	0	0	0	0	0	0	0	6
Bradi1g09710	Bradi1g09710.1	86	0	0	0	68	3	0	0	6	0	0	0	0	12
Bradi1g09720	Bradi1g09720.1	10	0	6	0	9	8	0	0	2	0	0	0	0	12
Bradi1g09729	Bradi1g09729.1	19	0	1	0	118	15	0	0	10	0	0	0	0	24
Bradi1g09737	Bradi1g09737.1	9	0	2	0	122	8	0	0	4	0	1	0	0	16
Bradi1g09750	Bradi1g09750.2	3	1	2	0	363	3	0	0	8	0	0	0	0	32
Bradi1g09760	Bradi1g09760.1	23	0	3	0	23	4	0	0	0	0	0	0	1	7
Bradi1g09770	Bradi1g09770.1	18	0	8	0	48	8	0	0	1	0	0	0	0	14
Bradi1g09780	Bradi1g09780.1	24	0	0	0	32	8	0	0	2	0	0	0	0	5
Bradi1g09790	Bradi1g09790.1	14	1	9	0	27	4	0	0	0	0	0	0	0	6
Bradi1g09800	Bradi1g09800.1	13	2	21	0	51	1	0	0	0	0	0	0	0	15
Bradi1g09810	Bradi1g09810.1	27	0	3	0	481	4	0	0	13	0	0	0	0	34
Bradi1g09810	Bradi1g09810.2	22	0	1	0	484	5	0	0	12	0	0	1	0	32
Bradi1g09810	Bradi1g09810.3	4	0	1	0	422	3	0	0	10	0	0	0	0	29
Bradi1g09810	Bradi1g09810.4	25	3	10	0	430	4	0	0	13	0	0	0	0	30
Bradi1g09814	Bradi1g09814.1	4	0	3	0	17	7	0	0	1	0	0	0	0	5
Bradi1g09814	Bradi1g09814.2	3	0	3	0	18	7	0	0	1	0	0	0	0	5
Bradi1g09816	Bradi1g09816.1	0	0	0	0	87	29	0	0	7	0	0	0	0	19
Bradi1g09820	Bradi1g09820.2	10	0	0	0	68	15	0	0	11	0	0	0	0	31
Bradi1g09830	Bradi1g09830.1	1	0	0	0	0	0	0	0	0	0	0	0	0	0
Bradi1g09840	Bradi1g09840.1	9	2	9	0	1	8	0	0	1	0	0	0	0	16
Bradi1g09847	Bradi1g09847.1	25	0	1	0	204	18	0	0	1	0	0	0	0	27
Bradi1g09847	Bradi1g09847.2	45	0	1	0	199	12	0	0	3	0	0	0	0	18
Bradi1g09860	Bradi1g09860.1	37	3	12	0	5	6	0	1	4	0	0	0	0	17
Bradi1g09870	Bradi1g09870.1	34	1	4	0	127	4	0	0	2	0	0	0	0	16
Bradi1g09877	Bradi1g09877.2	0	0	0	0	73	11	0	1	3	0	0	0	0	19
Bradi1g09890	Bradi1g09890.1	10	0	0	0	0	5	0	0	0	0	0	0	0	3
Bradi1g09900	Bradi1g09900.1	13	0	4	0	33	15	0	0	2	0	0	0	0	28
Bradi1g09900	Bradi1g09900.2	13	0	3	0	60	16	0	0	2	0	0	0	0	33
Bradi1g09910	Bradi1g09910.1	13	0	0	0	21	14	0	0	3	0	1	0	0	9
Bradi1g09917	Bradi1g09917.1	0	0	2	0	40	26	0	0	12	0	0	0	0	34
Bradi1g09930	Bradi1g09930.1	10	0	0	0	99	10	0	0	6	0	0	0	0	14
Bradi1g09940	Bradi1g09940.1	41	6	24	0	137	4	0	0	1	0	0	0	0	11
Bradi1g09950	Bradi1g09950.1	39	3	18	0	3	29	0	0	0	0	0	0	0	36
Bradi1g09950	Bradi1g09950.2	14	2	15	0	3	35	1	0	0	0	0	0	0	32
Bradi1g09960	Bradi1g09960.1	30	4	8	0	68	18	0	0	4	0	0	0	0	7
Bradi1g09960	Bradi1g09960.2	30	4	9	0	67	18	0	0	4	0	0	0	0	7
Bradi1g09960	Bradi1g09960.3	30	2	8	0	59	18	0	0	4	0	0	0	0	7
Bradi1g09960	Bradi1g09960.4	30	1	6	0	48	18	0	0	5	0	0	0	0	7
Bradi1g09960	Bradi1g09960.5	30	4	8	0	68	18	0	0	4	0	0	0	0	7
Bradi1g09960	Bradi1g09960.6	30	2	5	0	62	18	0	0	5	0	0	0	0	7
Bradi1g09970	Bradi1g09970.1	24	0	1	0	321	16	0	0	8	0	0	0	0	29
Bradi1g09980	Bradi1g09980.1	20	0	0	0	68	4	0	0	1	0	0	0	0	9
Bradi1g09990	Bradi1g09990.1	59	0	0	0	25	6	0	0	0	0	0	0	0	23
Bradi1g10000	Bradi1g10000.1	24	2	6	0	210	3	0	0	6	0	0	0	0	14
Bradi1g10000	Bradi1g10000.2	5	2	6	0	235	3	0	1	6	0	0	0	0	14
Bradi1g10007	Bradi1g10007.1	35	0	0	0	239	9	0	0	8	0	0	0	0	19
Bradi1g10007	Bradi1g10007.2	13	0	0	0	255	14	0	0	8	0	0	0	0	20
Bradi1g10007	Bradi1g10007.3	19	0	0	0	251	11	0	0	8	0	0	0	0	21
Bradi1g10017	Bradi1g10017.1	22	1	4	0	2	45	0	0	1	0	1	0	0	44
Bradi1g10030	Bradi1g10030.1	21	2	8	0	8	18	0	0	1	0	0	0	0	27
Bradi1g10030	Bradi1g10030.2	21	2	8	0	10	17	0	0	1	0	0	0	0	26
Bradi1g10040	Bradi1g10040.1	24	1	8	0	101	5	0	0	2	0	0	0	0	20
Bradi1g10040	Bradi1g10040.2	28	1	8	0	102	3	0	0	3	0	0	0	0	17
Bradi1g10047	Bradi1g10047.2	27	0	0	0	254	2	0	0	4	0	0	0	0	9
Bradi1g10047	Bradi1g10047.3	27	0	1	0	253	2	0	0	4	0	0	0	0	9
Bradi1g10058	Bradi1g10058.1	38	0	0	0	134	19	0	0	4	0	0	0	0	19
Bradi1g10070	Bradi1g10070.1	40	1	5	0	165	5	0	0	4	0	0	0	1	20
Bradi1g10080	Bradi1g10080.1	19	4	13	0	10	1	0	0	1	0	0	0	0	3
Bradi1g10090	Bradi1g10090.3	33	0	8	0	189	11	0	0	4	0	0	0	0	18
Bradi1g10090	Bradi1g10090.5	33	20	129	0	71	9	0	0	2	0	0	0	0	17
Bradi1g10090	Bradi1g10090.6	33	3	24	0	68	12	0	0	2	0	0	0	0	18
Bradi1g10090	Bradi1g10090.7	2	0	8	0	173	9	0	0	2	0	0	0	0	12
Bradi1g10100	Bradi1g10100.3	9	13	88	0	19	54	0	0	4	0	0	0	0	43
Bradi1g10100	Bradi1g10100.4	14	0	3	0	120	54	0	0	5	0	0	0	0	43
Bradi1g10100	Bradi1g10100.5	9	5	15	0	107	54	0	0	5	0	0	0	0	43
Bradi1g10110	Bradi1g10110.1	18	0	4	0	210	9	0	0	6	0	0	0	0	30
Bradi1g10120	Bradi1g10120.4	43	1	8	0	0	29	0	0	1	0	0	0	0	23
Bradi1g10120	Bradi1g10120.5	36	1	8	0	7	29	0	0	1	0	0	0	0	23
Bradi1g10120	Bradi1g10120.6	36	1	8	0	7	29	0	0	1	0	0	0	0	23
Bradi1g10120	Bradi1g10120.7	22	1	8	0	21	29	0	0	1	0	0	0	0	23
Bradi1g10130	Bradi1g10130.1	22	0	1	0	68	16	0	1	14	0	0	0	0	54
Bradi1g10140	Bradi1g10140.1	9	3	5	0	334	3	0	1	9	0	0	0	0	30
Bradi1g10140	Bradi1g10140.3	9	4	12	0	334	3	0	1	10	0	0	0	0	23
Bradi1g10140	Bradi1g10140.4	9	4	12	0	334	3	0	1	9	0	0	0	0	23
Bradi1g10150	Bradi1g10150.1	15	0	6	0	77	0	0	0	3	0	0	0	0	45
Bradi1g10161	Bradi1g10161.2	0	0	0	0	12	12	0	0	4	0	2	0	0	15
Bradi1g10170	Bradi1g10170.2	22	3	18	0	12	2	0	0	1	0	0	0	0	13
Bradi1g10170	Bradi1g10170.3	22	3	17	0	13	2	0	0	2	0	0	0	0	13
Bradi1g10170	Bradi1g10170.4	22	2	10	0	8	2	0	0	1	0	0	0	0	13
Bradi1g10175	Bradi1g10175.1	0	0	2	0	41	17	0	0	0	0	1	0	0	12
Bradi1g10180	Bradi1g10180.1	1	0	0	0	220	3	0	0	2	0	0	0	0	17
Bradi1g10180	Bradi1g10180.2	8	0	4	0	178	0	0	0	0	0	0	0	0	17
Bradi1g10180	Bradi1g10180.3	21	0	2	0	218	0	0	0	1	0	0	0	0	17
Bradi1g10190	Bradi1g10190.1	12	0	0	0	146	14	0	0	10	0	0	0	0	23
Bradi1g10200	Bradi1g10200.1	20	3	17	0	0	0	0	0	0	0	0	0	0	1
Bradi1g10210	Bradi1g10210.1	50	0	1	0	319	39	0	0	4	0	0	0	0	55
Bradi1g10220	Bradi1g10220.1	30	2	8	0	0	1	0	0	0	0	0	0	1	7
Bradi1g10230	Bradi1g10230.2	0	0	0	0	25	16	0	0	9	0	0	0	0	13
Bradi1g10240	Bradi1g10240.1	19	7	24	0	48	12	0	0	9	0	0	0	0	13
Bradi1g10250	Bradi1g10250.1	5	0	0	0	218	3	0	0	0	0	0	0	0	3
Bradi1g10260	Bradi1g10260.1	3	0	16	0	147	19	0	0	4	0	0	0	0	39
Bradi1g10270	Bradi1g10270.1	9	0	10	0	197	11	1	0	4	0	0	0	0	18
Bradi1g10281	Bradi1g10281.1	6	0	0	0	10	3	0	0	1	0	0	0	0	1
Bradi1g10281	Bradi1g10281.2	6	0	0	0	10	3	0	0	1	0	0	0	0	1
Bradi1g10290	Bradi1g10290.1	8	0	5	0	0	0	0	0	1	0	0	0	0	0
Bradi1g10300	Bradi1g10300.1	18	1	3	0	147	6	0	0	1	0	0	0	0	17
Bradi1g10300	Bradi1g10300.2	2	1	3	0	177	6	0	0	4	0	0	0	0	17
Bradi1g10310	Bradi1g10310.1	17	0	3	0	2	0	0	0	0	0	0	0	0	4
Bradi1g10320	Bradi1g10320.1	14	0	4	0	0	8	0	0	2	0	0	0	0	12
Bradi1g10330	Bradi1g10330.1	22	0	0	0	0	0	0	0	0	0	0	0	0	5
Bradi1g10340	Bradi1g10340.1	26	0	2	0	240	4	0	0	13	0	0	0	1	27
Bradi1g10347	Bradi1g10347.1	35	1	7	0	34	10	0	0	1	0	1	0	0	38
Bradi1g10347	Bradi1g10347.2	42	1	8	0	34	7	0	0	1	0	0	0	0	35
Bradi1g10353	Bradi1g10353.1	0	0	0	0	0	1	0	0	0	0	0	0	0	0
Bradi1g10360	Bradi1g10360.1	19	1	8	0	201	35	0	0	9	0	0	0	0	57
Bradi1g10360	Bradi1g10360.2	19	1	8	0	201	35	0	0	9	0	0	0	0	57
Bradi1g10370	Bradi1g10370.1	25	1	3	0	127	26	0	0	6	0	1	0	1	30
Bradi1g10370	Bradi1g10370.3	25	1	3	0	127	26	0	0	5	0	1	0	1	30
Bradi1g10370	Bradi1g10370.4	28	1	3	0	131	26	0	0	5	0	1	0	0	24
Bradi1g10370	Bradi1g10370.5	25	1	3	0	127	26	0	0	6	0	1	0	1	30
Bradi1g10370	Bradi1g10370.6	25	1	3	0	127	26	0	0	5	0	1	0	1	30
Bradi1g10380	Bradi1g10380.1	0	0	0	0	0	0	0	0	0	0	0	0	0	1
Bradi1g10390	Bradi1g10390.1	9	0	1	0	10	1	0	0	0	0	0	0	0	9
Bradi1g10410	Bradi1g10410.2	12	0	2	0	94	5	0	0	2	0	0	0	0	7
Bradi1g10416	Bradi1g10416.1	22	0	0	0	100	0	0	1	3	0	0	1	1	1
Bradi1g10416	Bradi1g10416.2	19	0	0	0	105	0	0	0	2	0	0	1	1	1
Bradi1g10416	Bradi1g10416.3	17	0	0	0	107	0	0	0	2	0	0	1	1	1
Bradi1g10416	Bradi1g10416.4	20	0	0	0	102	0	0	1	3	0	0	1	1	1
Bradi1g10422	Bradi1g10422.1	1	0	0	0	0	2	0	0	0	0	0	0	0	0
Bradi1g10430	Bradi1g10430.1	0	3	23	0	0	7	0	0	0	0	0	0	0	5
Bradi1g10440	Bradi1g10440.1	10	2	11	0	6	6	0	0	4	0	0	0	0	18
Bradi1g10447	Bradi1g10447.1	37	0	2	0	640	47	0	0	27	0	0	0	0	130
Bradi1g10447	Bradi1g10447.2	16	0	2	0	638	48	0	0	26	0	0	0	0	131
Bradi1g10447	Bradi1g10447.3	16	0	2	0	638	48	0	0	26	0	0	0	0	131
Bradi1g10447	Bradi1g10447.4	37	0	2	0	640	47	0	0	27	0	0	0	0	130
Bradi1g10470	Bradi1g10470.1	15	5	14	0	8	2	0	0	0	0	0	0	0	12
Bradi1g10475	Bradi1g10475.1	0	0	0	0	0	20	0	0	2	0	1	0	1	25
Bradi1g10480	Bradi1g10480.1	7	1	13	0	86	5	0	0	3	0	0	0	0	25
Bradi1g10490	Bradi1g10490.1	19	2	7	0	87	6	0	0	3	0	0	0	0	24
Bradi1g10500	Bradi1g10500.1	15	3	29	0	11	4	0	0	3	0	0	0	0	24
Bradi1g10510	Bradi1g10510.1	40	0	0	0	234	101	0	0	2	0	0	0	0	86
Bradi1g10520	Bradi1g10520.1	35	2	8	0	173	16	0	1	3	0	0	0	0	56
Bradi1g10520	Bradi1g10520.2	35	1	5	0	173	16	0	1	3	0	0	0	0	56
Bradi1g10525	Bradi1g10525.1	72	1	2	0	0	0	0	0	0	0	0	0	0	0
Bradi1g10530	Bradi1g10530.1	10	3	16	0	148	22	0	0	5	0	0	0	0	42
Bradi1g10540	Bradi1g10540.1	32	3	16	0	60	4	0	0	6	0	0	0	0	22
Bradi1g10550	Bradi1g10550.1	13	0	5	0	403	3	0	0	14	0	0	0	0	10
Bradi1g10550	Bradi1g10550.2	13	2	16	0	263	3	0	0	14	0	0	0	0	10
Bradi1g10560	Bradi1g10560.1	18	0	9	0	138	9	0	0	7	0	0	0	0	28
Bradi1g10567	Bradi1g10567.1	0	0	0	0	7	8	0	0	0	0	0	0	0	3
Bradi1g10580	Bradi1g10580.1	4	0	1	0	0	0	0	0	0	0	0	0	0	6
Bradi1g10590	Bradi1g10590.1	13	1	17	0	168	0	0	0	3	0	0	0	0	2
Bradi1g10600	Bradi1g10600.2	19	0	0	0	37	8	0	0	2	0	0	0	0	11
Bradi1g10600	Bradi1g10600.3	26	0	0	0	30	8	0	0	0	0	0	0	0	11
Bradi1g10600	Bradi1g10600.4	26	0	0	0	30	8	0	0	0	0	0	0	0	11
Bradi1g10600	Bradi1g10600.5	19	0	0	0	37	8	0	0	2	0	0	0	0	11
Bradi1g10600	Bradi1g10600.6	19	0	0	0	37	8	0	0	0	0	0	0	0	11
Bradi1g10600	Bradi1g10600.7	19	0	0	0	37	8	0	0	2	0	0	0	0	11
Bradi1g10600	Bradi1g10600.8	19	0	0	0	37	8	0	0	0	0	0	0	0	11
Bradi1g10600	Bradi1g10600.9	12	0	0	0	44	8	0	0	2	0	0	0	0	11
Bradi1g10605	Bradi1g10605.1	0	1	7	0	0	0	0	0	0	0	0	0	0	0
Bradi1g10610	Bradi1g10610.1	12	1	6	0	0	0	0	0	0	0	0	0	0	0
Bradi1g10621	Bradi1g10621.1	0	0	0	0	0	0	0	0	0	0	0	0	0	1
Bradi1g10630	Bradi1g10630.1	3	0	1	0	71	0	0	0	3	0	0	0	0	16
Bradi1g10635	Bradi1g10635.2	1	1	7	0	0	2	0	0	0	0	0	0	1	1
Bradi1g10640	Bradi1g10640.1	8	0	1	0	43	7	0	0	1	0	0	0	0	17
Bradi1g10650	Bradi1g10650.2	14	0	6	0	24	1	0	0	0	0	0	0	0	23
Bradi1g10650	Bradi1g10650.3	14	0	6	0	24	1	1	0	0	0	0	0	0	23
Bradi1g10650	Bradi1g10650.4	14	2	11	0	54	1	1	0	0	0	0	0	0	23
Bradi1g10650	Bradi1g10650.5	14	2	8	0	57	1	0	0	0	0	0	0	0	23
Bradi1g10650	Bradi1g10650.6	14	2	11	0	54	1	0	0	0	0	0	0	0	23
Bradi1g10650	Bradi1g10650.7	14	2	11	0	54	1	0	0	1	0	0	0	0	23
Bradi1g10660	Bradi1g10660.1	31	0	3	0	145	14	0	0	4	0	0	0	0	50
Bradi1g10670	Bradi1g10670.1	8	0	5	0	47	3	0	0	1	0	0	0	0	5
Bradi1g10680	Bradi1g10680.1	11	0	0	0	52	21	0	0	0	0	0	0	0	43
Bradi1g10689	Bradi1g10689.1	7	0	5	0	25	29	0	0	2	0	1	0	0	21
Bradi1g10689	Bradi1g10689.2	20	0	5	0	38	25	0	0	4	0	2	1	0	21
Bradi1g10689	Bradi1g10689.3	7	0	4	0	26	29	0	0	4	0	1	0	0	21
Bradi1g10697	Bradi1g10697.1	42	2	10	0	260	13	0	0	4	0	0	0	0	24
Bradi1g10697	Bradi1g10697.2	42	1	4	0	227	13	0	0	4	0	0	0	0	23
Bradi1g10710	Bradi1g10710.1	10	0	5	0	199	4	0	0	8	0	0	0	0	18
Bradi1g10715	Bradi1g10715.2	31	2	3	0	3	0	1	0	0	0	0	0	0	0
Bradi1g10720	Bradi1g10720.1	20	1	5	0	143	5	0	0	6	0	0	0	0	11
Bradi1g10731	Bradi1g10731.1	14	0	3	0	0	11	0	0	0	1	0	1	0	5
Bradi1g10750	Bradi1g10750.2	0	0	0	0	0	0	0	0	0	0	0	0	0	4
Bradi1g10760	Bradi1g10760.1	11	0	2	0	91	2	0	0	1	0	0	0	0	13
Bradi1g10765	Bradi1g10765.1	0	0	0	0	15	12	0	0	2	0	2	0	0	3
Bradi1g10770	Bradi1g10770.1	0	0	0	0	0	2	0	0	0	0	0	0	0	6
Bradi1g10780	Bradi1g10780.1	11	1	2	0	173	9	0	0	4	0	0	0	0	10
Bradi1g10780	Bradi1g10780.2	11	1	2	0	173	9	0	0	4	0	0	0	0	10
Bradi1g10790	Bradi1g10790.1	0	0	0	0	0	4	0	0	0	0	0	0	0	3
Bradi1g10810	Bradi1g10810.1	10	0	0	0	167	12	0	0	6	0	0	0	0	16
Bradi1g10820	Bradi1g10820.1	3	0	0	0	2	31	0	0	1	0	0	0	0	33
Bradi1g10831	Bradi1g10831.1	0	0	0	0	3	0	0	0	0	0	0	0	0	0
Bradi1g10840	Bradi1g10840.1	3	0	0	0	3	37	0	0	0	0	1	0	1	47
Bradi1g10850	Bradi1g10850.1	0	0	0	0	0	9	0	0	0	0	0	0	0	9
Bradi1g10860	Bradi1g10860.1	2	0	4	0	0	24	0	0	0	0	0	0	0	21
Bradi1g10865	Bradi1g10865.1	11	0	6	0	0	0	0	0	0	0	0	0	0	1
Bradi1g10870	Bradi1g10870.1	28	0	3	0	204	5	0	0	2	0	0	0	0	17
Bradi1g10875	Bradi1g10875.1	0	0	0	0	57	0	0	0	0	0	0	0	0	0
Bradi1g10875	Bradi1g10875.2	10	0	0	0	47	0	0	0	0	0	0	0	0	0
Bradi1g10880	Bradi1g10880.1	7	0	5	0	32	0	0	0	2	0	0	0	0	19
Bradi1g10891	Bradi1g10891.1	0	0	0	0	63	2	0	0	1	0	0	0	0	11
Bradi1g10900	Bradi1g10900.1	0	0	0	0	0	0	0	0	0	0	0	0	0	16
Bradi1g10910	Bradi1g10910.1	0	0	0	0	3	1	0	0	1	0	0	0	0	1
Bradi1g10917	Bradi1g10917.2	0	0	0	0	94	10	0	0	2	0	0	0	0	22
Bradi1g10930	Bradi1g10930.1	16	1	10	0	108	8	0	0	5	0	0	0	0	33
Bradi1g10940	Bradi1g10940.1	16	3	16	0	181	22	0	0	8	0	0	0	0	38
Bradi1g10940	Bradi1g10940.2	9	0	0	0	186	22	0	0	9	0	0	0	0	38
Bradi1g10945	Bradi1g10945.1	0	0	0	0	0	1	0	0	0	0	0	0	0	0
Bradi1g10950	Bradi1g10950.2	19	2	8	0	175	5	0	0	5	0	0	0	0	30
Bradi1g10950	Bradi1g10950.3	11	2	8	0	173	5	0	0	4	0	0	0	0	30
Bradi1g10950	Bradi1g10950.4	11	0	5	0	176	5	0	0	4	0	0	0	0	30
Bradi1g10950	Bradi1g10950.5	19	0	5	0	178	5	0	0	5	0	0	0	0	30
Bradi1g10960	Bradi1g10960.1	31	0	6	0	217	40	0	1	7	0	1	0	1	31
Bradi1g10970	Bradi1g10970.1	27	0	2	0	277	9	0	0	8	0	0	0	0	39
Bradi1g10975	Bradi1g10975.1	18	0	0	0	4	1	0	0	1	0	0	0	0	1
Bradi1g10980	Bradi1g10980.1	2	0	0	0	115	0	0	0	1	0	0	0	0	6
Bradi1g10990	Bradi1g10990.1	11	2	3	0	67	1	0	0	1	0	0	0	0	12
Bradi1g11000	Bradi1g11000.1	11	1	7	0	82	6	0	0	2	0	0	0	1	11
Bradi1g11010	Bradi1g11010.1	25	2	7	0	130	17	0	0	7	0	0	0	0	19
Bradi1g11020	Bradi1g11020.1	24	0	3	0	125	45	0	0	2	0	0	0	0	40
Bradi1g11020	Bradi1g11020.2	18	0	3	0	128	45	0	0	4	0	0	0	0	40
Bradi1g11020	Bradi1g11020.3	24	0	0	0	135	41	0	0	1	0	0	0	0	37
Bradi1g11020	Bradi1g11020.4	18	0	0	0	138	41	0	0	3	0	0	0	0	37
Bradi1g11027	Bradi1g11027.1	50	0	0	0	321	3	0	0	5	0	0	0	0	25
Bradi1g11040	Bradi1g11040.2	34	1	3	0	111	1	0	0	8	0	0	0	0	42
Bradi1g11040	Bradi1g11040.3	34	1	3	0	108	1	0	0	9	0	0	0	0	45
Bradi1g11040	Bradi1g11040.4	33	1	3	0	109	1	0	0	10	0	0	0	0	45
Bradi1g11040	Bradi1g11040.5	33	1	3	0	109	1	0	0	9	0	0	0	0	45
Bradi1g11040	Bradi1g11040.6	34	1	3	0	108	1	0	0	9	0	0	0	0	45
Bradi1g11050	Bradi1g11050.1	6	2	6	0	0	4	0	0	0	0	0	0	0	9
Bradi1g11060	Bradi1g11060.1	11	0	14	0	0	8	0	0	0	0	0	0	0	15
Bradi1g11066	Bradi1g11066.1	0	0	0	0	15	0	0	0	0	0	0	0	0	0
Bradi1g11070	Bradi1g11070.1	19	1	16	0	469	2	0	0	4	0	0	0	0	21
Bradi1g11070	Bradi1g11070.2	42	1	15	0	494	2	0	0	5	0	0	0	0	21
Bradi1g11080	Bradi1g11080.1	33	0	0	0	80	11	0	0	4	0	0	0	1	22
Bradi1g11090	Bradi1g11090.1	21	0	3	0	0	2	0	0	0	0	0	0	0	20
Bradi1g11101	Bradi1g11101.1	13	2	20	0	0	1	0	0	0	0	0	0	0	2
Bradi1g11110	Bradi1g11110.1	63	1	4	0	515	13	0	0	11	0	0	0	0	35
Bradi1g11120	Bradi1g11120.2	16	1	4	0	12	1	0	0	0	0	0	0	0	1
Bradi1g11120	Bradi1g11120.3	16	1	11	0	12	1	0	0	0	0	0	0	0	1
Bradi1g11130	Bradi1g11130.1	26	0	6	0	106	5	0	0	6	0	0	0	0	17
Bradi1g11130	Bradi1g11130.2	26	0	6	0	106	5	0	0	6	0	0	0	0	17
Bradi1g11130	Bradi1g11130.4	26	5	34	0	89	3	0	0	5	0	0	0	0	8
Bradi1g11140	Bradi1g11140.3	9	0	4	0	0	2	0	0	0	0	0	0	0	5
Bradi1g11150	Bradi1g11150.2	10	2	15	0	247	9	0	0	7	0	0	0	0	11
Bradi1g11150	Bradi1g11150.3	10	4	33	0	124	6	0	0	5	0	0	0	0	9
Bradi1g11150	Bradi1g11150.4	10	0	0	0	247	21	0	0	7	0	0	0	0	14
Bradi1g11160	Bradi1g11160.1	3	0	5	0	3	0	0	0	3	0	0	0	0	2
Bradi1g11171	Bradi1g11171.1	12	7	21	0	11	4	0	0	2	0	0	0	0	4
Bradi1g11180	Bradi1g11180.1	6	0	0	0	5	4	0	0	0	0	0	0	0	33
Bradi1g11187	Bradi1g11187.10	48	3	26	0	47	57	0	0	0	0	0	0	0	33
Bradi1g11187	Bradi1g11187.4	19	3	26	0	76	57	0	0	0	0	0	0	0	33
Bradi1g11187	Bradi1g11187.5	4	3	26	0	91	57	0	0	0	0	0	0	0	33
Bradi1g11187	Bradi1g11187.6	61	3	26	0	34	57	0	0	0	0	0	0	0	33
Bradi1g11187	Bradi1g11187.7	19	3	26	0	76	57	0	0	0	0	0	0	0	33
Bradi1g11187	Bradi1g11187.8	61	0	0	0	34	57	0	0	0	0	0	0	0	33
Bradi1g11187	Bradi1g11187.9	48	0	0	0	47	57	0	0	0	0	0	0	0	33
Bradi1g11200	Bradi1g11200.1	82	0	0	0	0	11	0	0	0	0	0	0	0	23
Bradi1g11210	Bradi1g11210.1	14	0	4	0	128	15	0	0	2	0	0	0	0	20
Bradi1g11220	Bradi1g11220.1	20	0	6	0	53	2	0	0	3	0	0	0	0	10
Bradi1g11220	Bradi1g11220.2	21	0	6	0	50	4	1	0	4	0	0	0	0	10
Bradi1g11230	Bradi1g11230.1	5	0	3	0	0	8	0	0	0	0	0	0	0	2
Bradi1g11240	Bradi1g11240.1	8	0	0	0	15	4	0	0	0	0	0	0	0	5
Bradi1g11250	Bradi1g11250.1	6	3	11	0	2	21	0	0	1	0	0	0	0	13
Bradi1g11260	Bradi1g11260.1	21	0	3	0	116	5	0	0	6	0	0	0	0	15
Bradi1g11270	Bradi1g11270.1	18	1	3	0	56	0	0	0	1	0	0	0	0	2
Bradi1g11273	Bradi1g11273.1	0	0	0	0	2	3	0	0	0	0	0	0	0	8
Bradi1g11277	Bradi1g11277.1	17	0	0	0	0	0	0	0	0	0	0	0	0	0
Bradi1g11280	Bradi1g11280.1	2	1	10	0	37	1	0	0	0	0	0	0	0	3
Bradi1g11290	Bradi1g11290.1	23	0	5	0	124	2	0	0	7	0	0	0	0	20
Bradi1g11290	Bradi1g11290.2	21	0	5	0	130	0	0	0	9	0	0	0	0	18
Bradi1g11290	Bradi1g11290.3	21	0	8	0	127	0	0	0	7	0	0	0	0	18
Bradi1g11300	Bradi1g11300.1	30	1	8	0	244	7	0	0	11	0	0	0	0	27
Bradi1g11310	Bradi1g11310.2	19	5	33	0	2	13	0	0	1	0	0	0	0	18
Bradi1g11310	Bradi1g11310.3	19	6	34	0	124	13	0	0	1	0	0	0	0	18
Bradi1g11317	Bradi1g11317.2	12	0	1	0	503	16	0	0	8	0	0	0	0	72
Bradi1g11317	Bradi1g11317.3	1	0	1	0	368	16	0	0	9	0	0	0	0	56
Bradi1g11330	Bradi1g11330.2	0	0	0	0	50	24	0	0	2	0	0	0	0	19
Bradi1g11340	Bradi1g11340.1	9	1	11	0	214	5	0	0	9	0	0	0	0	10
Bradi1g11350	Bradi1g11350.1	39	0	0	0	2	0	0	0	0	0	0	0	0	0
Bradi1g11357	Bradi1g11357.1	0	0	0	0	11	0	0	0	0	0	0	0	0	0
Bradi1g11365	Bradi1g11365.1	21	1	8	0	52	6	0	0	3	0	1	0	0	9
Bradi1g11372	Bradi1g11372.1	0	9	68	0	0	0	0	0	0	0	0	0	0	0
Bradi1g11380	Bradi1g11380.1	22	0	2	0	302	22	0	0	11	0	0	0	0	58
Bradi1g11380	Bradi1g11380.3	20	0	2	0	304	22	0	0	11	0	0	0	0	58
Bradi1g11390	Bradi1g11390.1	22	1	4	0	46	10	0	0	5	0	0	0	0	12
Bradi1g11397	Bradi1g11397.1	5	1	4	0	101	22	0	0	3	0	0	0	0	13
Bradi1g11410	Bradi1g11410.1	14	0	17	0	163	1	0	0	0	0	0	0	0	1
Bradi1g11410	Bradi1g11410.2	14	3	13	0	150	0	0	0	0	0	0	0	0	1
Bradi1g11420	Bradi1g11420.2	0	0	0	0	133	61	0	0	5	0	0	0	0	47
Bradi1g11423	Bradi1g11423.1	30	3	34	0	30	4	1	0	1	0	0	0	0	3
Bradi1g11423	Bradi1g11423.2	30	3	33	0	31	4	1	0	1	0	0	0	0	3
Bradi1g11430	Bradi1g11430.1	18	0	4	0	29	15	0	0	0	0	0	0	0	34
Bradi1g11435	Bradi1g11435.1	0	0	0	0	33	30	1	3	8	0	0	0	0	14
Bradi1g11440	Bradi1g11440.2	28	0	0	0	292	2	0	0	17	0	0	0	0	30
Bradi1g11450	Bradi1g11450.1	40	2	11	0	90	8	0	0	12	0	0	0	0	25
Bradi1g11465	Bradi1g11465.1	0	0	0	0	4	3	0	0	1	0	0	0	0	5
Bradi1g11480	Bradi1g11480.2	147	2	6	0	134	23	0	0	2	1	0	0	0	32
Bradi1g11480	Bradi1g11480.3	131	2	6	0	157	23	0	0	3	1	0	0	0	32
Bradi1g11480	Bradi1g11480.4	129	2	6	0	152	23	0	0	2	1	0	0	0	32
Bradi1g11480	Bradi1g11480.5	87	0	0	0	206	23	0	0	3	1	0	0	0	32
Bradi1g11480	Bradi1g11480.6	113	2	6	0	175	23	0	0	3	1	0	0	0	32
Bradi1g11490	Bradi1g11490.1	9	0	0	0	166	3	0	0	5	0	0	0	0	19
Bradi1g11490	Bradi1g11490.2	9	0	0	0	166	3	0	0	5	0	0	0	0	16
Bradi1g11500	Bradi1g11500.1	15	0	3	0	239	2	0	0	10	0	0	0	0	35
Bradi1g11500	Bradi1g11500.3	80	0	3	0	182	1	0	0	9	0	0	0	0	28
Bradi1g11510	Bradi1g11510.1	6	0	0	0	0	4	0	0	0	0	0	0	0	11
Bradi1g11520	Bradi1g11520.2	11	0	0	0	108	5	0	0	0	0	0	0	0	29
Bradi1g11525	Bradi1g11525.1	0	0	0	0	0	0	0	0	0	0	0	0	0	1
Bradi1g11530	Bradi1g11530.2	6	8	42	0	156	14	0	0	5	0	0	0	0	40
Bradi1g11530	Bradi1g11530.3	6	1	16	0	182	14	0	0	7	0	0	0	0	40
Bradi1g11530	Bradi1g11530.4	5	2	9	0	181	14	0	0	5	0	0	0	0	40
Bradi1g11530	Bradi1g11530.5	5	6	23	0	183	11	0	0	5	0	0	0	0	27
Bradi1g11530	Bradi1g11530.6	5	5	26	0	184	11	0	0	6	0	0	0	0	27
[truncated: 47,218 more rows]

## Sheet: Table S5
Table S5. Enriched GO terms in the biological process ontology of homoeolog groups showing transgressive expression in B. hybridum leaf under normal condition
GO-ID	Term	FDR
GO:0008152	metabolic process	1.08725e-12
GO:0044710	single-organism metabolic process	3.37439e-11
GO:0055114	oxidation-reduction process	1.6218e-07
GO:0044699	single-organism process	2.54556e-07
GO:0071704	organic substance metabolic process	8.04749e-06
GO:0050896	response to stimulus	8.74442e-05
GO:0009987	cellular process	0.000179651
GO:0044238	primary metabolic process	0.000227028
GO:0006820	anion transport	0.000605902
GO:0055085	transmembrane transport	0.000740529
GO:0006810	transport	0.00083126
GO:0051234	establishment of localization	0.000837503
GO:0051179	localization	0.00088241
GO:0015698	inorganic anion transport	0.00225737
GO:0005975	carbohydrate metabolic process	0.00291834
GO:0044281	small molecule metabolic process	0.00291834
GO:0044237	cellular metabolic process	0.005416
GO:0006790	sulfur compound metabolic process	0.00700262
GO:0044763	single-organism cellular process	0.0152758
GO:1901564	organonitrogen compound metabolic process	0.0169781
GO:0006811	ion transport	0.0241409
GO:0019748	secondary metabolic process	0.0251737
GO:0009628	response to abiotic stimulus	0.0279802
GO:0009058	biosynthetic process	0.0301859
GO:0044070	regulation of anion transport	0.03433
GO:0032879	regulation of localization	0.0399971
GO:0051049	regulation of transport	0.0399971
GO:0043269	regulation of ion transport	0.0399971
GO:0046500	S-adenosylmethionine metabolic process	0.0418451
GO:0006556	S-adenosylmethionine biosynthetic process	0.0418451
GO:1901576	organic substance biosynthetic process	0.0447914
GO:0044711	single-organism biosynthetic process	0.0449988
GO:0044249	cellular biosynthetic process	0.047165
GO:0006821	chloride transport	0.047165

## Sheet: Table S6
Table S6. Enriched GO terms in the biological process ontology of homoeolog groups showing transgressive expression in B. hybridum root under normal condition
GO-ID	Term	FDR
GO:0015979	photosynthesis	4.76899e-38
GO:0008152	metabolic process	5.29316e-27
GO:0006091	generation of precursor metabolites and energy	1.11364e-26
GO:0009987	cellular process	8.30283e-20
GO:1901564	organonitrogen compound metabolic process	2.86754e-19
GO:1901566	organonitrogen compound biosynthetic process	1.20119e-18
GO:0044237	cellular metabolic process	7.43179e-18
GO:0043604	amide biosynthetic process	8.41158e-17
GO:0043603	cellular amide metabolic process	2.34288e-16
GO:0006412	translation	6.92716e-16
GO:0043043	peptide biosynthetic process	9.38669e-16
GO:0044710	single-organism metabolic process	1.01643e-15
GO:0006518	peptide metabolic process	1.71526e-15
GO:0009765	photosynthesis, light harvesting	6.46138e-13
GO:0055114	oxidation-reduction process	1.04978e-11
GO:0050896	response to stimulus	1.44574e-10
GO:0019684	photosynthesis, light reaction	2.47431e-10
GO:0044699	single-organism process	6.38517e-10
GO:0009628	response to abiotic stimulus	4.72681e-09
GO:0071704	organic substance metabolic process	1.30116e-08
GO:0009058	biosynthetic process	1.54887e-08
GO:1901576	organic substance biosynthetic process	3.98221e-08
GO:0044281	small molecule metabolic process	7.11331e-08
GO:0019752	carboxylic acid metabolic process	9.25425e-08
GO:0043436	oxoacid metabolic process	2.39392e-07
GO:0006082	organic acid metabolic process	2.48293e-07
GO:0006807	nitrogen compound metabolic process	6.4704e-07
GO:0044249	cellular biosynthetic process	8.2688e-07
GO:0034641	cellular nitrogen compound metabolic process	4.16705e-06
GO:0044238	primary metabolic process	6.79765e-06
GO:0071840	cellular component organization or biogenesis	1.16637e-05
GO:0044271	cellular nitrogen compound biosynthetic process	1.17851e-05
GO:0016043	cellular component organization	2.67235e-05
GO:0015977	carbon fixation	0.000103129
GO:0044711	single-organism biosynthetic process	0.000239188
GO:0007017	microtubule-based process	0.000283741
GO:0010467	gene expression	0.000367583
GO:0006520	cellular amino acid metabolic process	0.000957941
GO:0051188	cofactor biosynthetic process	0.00117301
GO:0034645	cellular macromolecule biosynthetic process	0.00122853
GO:0006184	(obsolete) GTP catabolic process	0.00125308
GO:0009059	macromolecule biosynthetic process	0.0012743
GO:0005975	carbohydrate metabolic process	0.00191791
GO:0006457	protein folding	0.00339942
GO:0006790	sulfur compound metabolic process	0.00438355
GO:0051186	cofactor metabolic process	0.00438355
GO:0042592	homeostatic process	0.0132805
GO:0007018	microtubule-based movement	0.0132805
GO:0006928	movement of cell or subcellular component	0.0132805
GO:0006629	lipid metabolic process	0.0141022
GO:0044267	cellular protein metabolic process	0.0192703
GO:0019725	cellular homeostasis	0.0201369
GO:0009056	catabolic process	0.0233426
GO:0044272	sulfur compound biosynthetic process	0.0233594
GO:0006108	malate metabolic process	0.0286457
GO:0019538	protein metabolic process	0.0292697
GO:0006820	anion transport	0.0302476
GO:0009790	embryo development	0.0311866
GO:0044283	small molecule biosynthetic process	0.0311866
GO:0051258	protein polymerization	0.0384617
GO:0065008	regulation of biological quality	0.046369

## Sheet: Table S7
Table S7. Enriched GO terms in the biological process ontology of genes showing significantly higher expression in B. stacei than in B. distachyon at 15 days after heat stress exposure
GO-ID	Term	FDR
GO:0015979	photosynthesis	1.02984e-12
GO:0044710	single-organism metabolic process	3.46371e-12
GO:0006091	generation of precursor metabolites and energy	6.73176e-09
GO:0044281	small molecule metabolic process	5.6874e-07
GO:0044711	single-organism biosynthetic process	6.37304e-06
GO:0005975	carbohydrate metabolic process	4.20816e-05
GO:0009765	photosynthesis, light harvesting	6.85308e-05
GO:0044283	small molecule biosynthetic process	0.000135014
GO:0006082	organic acid metabolic process	0.000244389
GO:0051186	cofactor metabolic process	0.000384712
GO:0006732	coenzyme metabolic process	0.000544439
GO:0016053	organic acid biosynthetic process	0.000951509
GO:0055114	oxidation-reduction process	0.000951509
GO:0032787	monocarboxylic acid metabolic process	0.000951509
GO:0009628	response to abiotic stimulus	0.0031205
GO:0009117	nucleotide metabolic process	0.00425167
GO:0055086	nucleobase-containing small molecule metabolic process	0.00425167
GO:0015977	carbon fixation	0.00673741
GO:0019637	organophosphate metabolic process	0.00673741
GO:0072522	purine-containing compound biosynthetic process	0.00914204
GO:0006631	fatty acid metabolic process	0.012133
GO:0015985	energy coupled proton transport, down electrochemical gradient	0.0185915
GO:0005985	sucrose metabolic process	0.0185915
GO:0009072	aromatic amino acid family metabolic process	0.0246256
GO:0044699	single-organism process	0.0260138
GO:0072521	purine-containing compound metabolic process	0.0260138
GO:0006629	lipid metabolic process	0.0309115
GO:0045786	negative regulation of cell cycle	0.0326954
GO:1901605	alpha-amino acid metabolic process	0.0344286

## Sheet: Table S8
Table S8. Enriched GO terms in the biological process ontology of homoeolog groups showing significantly higher expression in B. hybridum than in B. distachyon at 15 days after heat stress exposure
GO-ID	Term	FDR
GO:0044710	single-organism metabolic process	4.05745e-15
GO:0015979	photosynthesis	2.6107e-14
GO:0006091	generation of precursor metabolites and energy	2.63073e-14
GO:0044281	small molecule metabolic process	2.937e-08
GO:0044711	single-organism biosynthetic process	6.21388e-07
GO:0009765	photosynthesis, light harvesting	1.02328e-06
GO:0006629	lipid metabolic process	2.4871e-06
GO:0055114	oxidation-reduction process	2.53844e-06
GO:0051186	cofactor metabolic process	4.61133e-05
GO:0006732	coenzyme metabolic process	8.66775e-05
GO:0005975	carbohydrate metabolic process	0.000251077
GO:0008610	lipid biosynthetic process	0.000501394
GO:0044699	single-organism process	0.000517858
GO:0006082	organic acid metabolic process	0.000517858
GO:0019637	organophosphate metabolic process	0.00100315
GO:0044272	sulfur compound biosynthetic process	0.00454277
GO:0009628	response to abiotic stimulus	0.00496558
GO:0006546	glycine catabolic process	0.00552142
GO:0055085	transmembrane transport	0.00966408
GO:0009117	nucleotide metabolic process	0.00966408
GO:0006694	steroid biosynthetic process	0.00966408
GO:0008202	steroid metabolic process	0.011398
GO:0032787	monocarboxylic acid metabolic process	0.0133043
GO:0055086	nucleobase-containing small molecule metabolic process	0.0157802
GO:0044763	single-organism cellular process	0.025401
GO:0006790	sulfur compound metabolic process	0.0352348
GO:0072524	pyridine-containing compound metabolic process	0.0360912
GO:0009069	serine family amino acid metabolic process	0.0377774
GO:0044283	small molecule biosynthetic process	0.0386469
GO:0006810	transport	0.0472118

## Sheet: Table S9
Table S9. Enriched GO terms in the biological process ontology of homoeolog groups showing non-additive expression in B. hybridum leaf under normal condition
GO-ID	Term	FDR
GO:0044710	single-organism metabolic process	6.89134e-09
GO:0006810	transport	0.000142305
GO:0051179	localization	0.000151044
GO:0044281	small molecule metabolic process	0.000168161
GO:0009056	catabolic process	0.000524595
GO:0044699	single-organism process	0.000536071
GO:0055114	oxidation-reduction process	0.00144064
GO:0009628	response to abiotic stimulus	0.00246008
GO:0050896	response to stimulus	0.00326072
GO:0006457	protein folding	0.00382409
GO:0046907	intracellular transport	0.00490063
GO:0015031	protein transport	0.0115895
GO:0071702	organic substance transport	0.0127015
GO:0006629	lipid metabolic process	0.0151386
GO:0051641	cellular localization	0.0154093
GO:0006520	cellular amino acid metabolic process	0.0180694
GO:0006915	apoptotic process	0.0181097
GO:1901564	organonitrogen compound metabolic process	0.0192474
GO:0044711	single-organism biosynthetic process	0.0203718
GO:0033036	macromolecule localization	0.024476

## Sheet: Table S10
Table S10. Enriched GO terms in the biological process ontology of homoeolog groups showing non-additive expression in B. hybridum root under normal condition
GO-ID	Term	FDR
GO:0044710	single-organism metabolic process	2.39192e-12
GO:1901564	organonitrogen compound metabolic process	9.82345e-09
GO:0015979	photosynthesis	5.80841e-08
GO:0044281	small molecule metabolic process	5.80841e-08
GO:1901566	organonitrogen compound biosynthetic process	1.68675e-06
GO:0006091	generation of precursor metabolites and energy	2.78511e-06
GO:0044699	single-organism process	5.79332e-06
GO:0055114	oxidation-reduction process	5.89099e-06
GO:0009765	photosynthesis, light harvesting	8.55398e-06
GO:0006082	organic acid metabolic process	5.79152e-05
GO:0005975	carbohydrate metabolic process	0.00011905
GO:0044711	single-organism biosynthetic process	0.000767251
GO:0043604	amide biosynthetic process	0.00266741
GO:0043603	cellular amide metabolic process	0.00316163
GO:0006006	glucose metabolic process	0.00790404
GO:0051188	cofactor biosynthetic process	0.00790404
GO:0006790	sulfur compound metabolic process	0.0178256
GO:0008152	metabolic process	0.0182769
GO:0051186	cofactor metabolic process	0.0212059
GO:1901605	alpha-amino acid metabolic process	0.0232166
GO:0009056	catabolic process	0.0252786
GO:0006184	(obsolete) GTP catabolic process	0.0295703
GO:0009628	response to abiotic stimulus	0.0402207
GO:0006820	anion transport	0.0491661

[truncated: 4 more sheets: Table S11, Table S12, Table S13, Table S14]
