# Supplementary material for: Homoeolog-specific activation of genes for heat acclimation in the allopolyploid grass Brachypodium hybridum
Source: Gigascience. 2018 Mar 8;7(4):giy020. doi: 10.1093/gigascience/giy020 (PMC5915950; doi:10.1093/gigascience/giy020)
Supplement: Additional Files [file giy020_supp.zip › Additional file 3.txt]

Chr	Pos	Ref	Alt
Bd1	7703	G	A
Bd1	7716	C	T
Bd1	7718	A	T
Bd1	7719	T	G
Bd1	7720	A	C
Bd1	7726	C	G
Bd1	7727	T	A
Bd1	7970	T	C
Bd1	7982	A	C
Bd1	10240	A	G
Bd1	10278	G	A
Bd1	10336	T	A
Bd1	10343	A	G
Bd1	10348	A	T
Bd1	10360	C	T
Bd1	10403	A	G
Bd1	12295	T	C
Bd1	13097	C	T
Bd1	13125	A	C
Bd1	13156	C	T
Bd1	13174	T	C
Bd1	13472	C	T
Bd1	13507	G	C
Bd1	13521	T	C
Bd1	13532	G	T
Bd1	13534	T	C
Bd1	13557	G	T
Bd1	13565	C	G
Bd1	13571	C	T
Bd1	13573	T	C
Bd1	13580	C	G
Bd1	13585	G	T
Bd1	13602	G	A
Bd1	13777	A	G
Bd1	13804	A	G
Bd1	14064	A	C
Bd1	14066	G	T
Bd1	17647	G	A
Bd1	17676	G	A
Bd1	17690	G	C
Bd1	17691	A	G
Bd1	17719	T	C
Bd1	17736	C	A
Bd1	17747	A	G
Bd1	17760	A	G
Bd1	18096	T	C
Bd1	18112	C	T
Bd1	18133	C	G
Bd1	19535	G	A
Bd1	21319	A	C
Bd1	21353	T	A
Bd1	21370	G	C
Bd1	21371	A	T
Bd1	21445	A	G
Bd1	21458	A	C
Bd1	21517	T	C
Bd1	22268	C	T
Bd1	23812	A	G
Bd1	23815	T	A
Bd1	23818	A	T
Bd1	23825	C	T
Bd1	23869	A	G
Bd1	23876	G	C
Bd1	23897	T	G
Bd1	23917	T	G
Bd1	23948	T	C
Bd1	24024	T	G
Bd1	24036	T	C
Bd1	24041	A	G
Bd1	24045	C	T
Bd1	24047	C	A
Bd1	24049	A	G
Bd1	24092	G	C
Bd1	25403	G	T
Bd1	25409	A	T
Bd1	25415	A	G
Bd1	25638	A	T
Bd1	25645	G	A
Bd1	25654	C	A
Bd1	25655	G	A
Bd1	25679	G	A
Bd1	25699	A	G
Bd1	25723	T	C
Bd1	27185	G	C
Bd1	27191	A	T
Bd1	27197	C	A
Bd1	27206	G	A
Bd1	27212	T	A
Bd1	27245	C	T
Bd1	27247	G	T
Bd1	27257	T	C
Bd1	27278	T	C
Bd1	27299	G	A
Bd1	27305	G	A
Bd1	27308	T	C
Bd1	27309	A	C
Bd1	27310	A	G
Bd1	27311	G	C
Bd1	27333	A	G
Bd1	27335	G	A
Bd1	27344	T	A
Bd1	27346	A	G
Bd1	27356	G	T
Bd1	27357	T	C
Bd1	27368	C	A
Bd1	27371	T	C
Bd1	27376	A	C
Bd1	27377	G	A
Bd1	27389	G	A
Bd1	27390	G	A
Bd1	27391	T	C
Bd1	27398	G	A
Bd1	27404	G	A
Bd1	27413	A	C
Bd1	27418	A	C
Bd1	27419	T	A
Bd1	30472	A	G
Bd1	30481	C	A
Bd1	30486	A	T
Bd1	30487	C	G
Bd1	31276	T	G
Bd1	31666	G	T
Bd1	31671	C	T
Bd1	31696	T	A
Bd1	31709	T	C
Bd1	31738	T	C
Bd1	31754	T	C
Bd1	31760	A	C
Bd1	31781	A	G
Bd1	31791	A	G
Bd1	31799	C	T
Bd1	31808	A	G
Bd1	31813	C	T
Bd1	31817	A	G
Bd1	31837	C	G
Bd1	31840	T	C
Bd1	31845	A	G
Bd1	31873	G	A
Bd1	31913	A	G
Bd1	32014	T	C
Bd1	32018	T	C
Bd1	32071	T	A
Bd1	32072	A	T
Bd1	32155	A	C
Bd1	32301	T	G
Bd1	32346	A	C
Bd1	32387	A	G
Bd1	32403	A	G
Bd1	34597	G	A
Bd1	34635	C	T
Bd1	34647	C	A
Bd1	34812	A	G
Bd1	34873	C	T
Bd1	34914	A	T
Bd1	34917	C	A
Bd1	34920	C	T
Bd1	34922	A	T
Bd1	34923	A	G
Bd1	34924	C	T
Bd1	34927	A	G
Bd1	34928	C	A
Bd1	34932	G	A
Bd1	34935	A	T
Bd1	34936	A	T
Bd1	34959	A	G
Bd1	34974	G	A
Bd1	34977	A	T
Bd1	35029	G	C
Bd1	35036	T	C
Bd1	35067	C	G
Bd1	35089	T	C
Bd1	35153	C	T
Bd1	35326	A	T
Bd1	35704	T	G
Bd1	35769	T	C
Bd1	35908	T	A
Bd1	35911	C	T
Bd1	35918	G	A
Bd1	35944	T	C
Bd1	35946	C	T
Bd1	35961	C	T
Bd1	35970	A	G
Bd1	35973	A	G
Bd1	36001	G	A
Bd1	36004	T	A
Bd1	36006	G	A
Bd1	36016	G	A
Bd1	36357	T	C
Bd1	36365	A	G
Bd1	36393	C	T
Bd1	36400	G	A
Bd1	36401	T	G
Bd1	36434	G	A
Bd1	36447	G	C
Bd1	36567	C	T
Bd1	36570	A	T
Bd1	36584	C	T
Bd1	36620	A	G
Bd1	37661	A	G
Bd1	37849	G	C
Bd1	38438	G	A
Bd1	39489	T	C
Bd1	39526	T	C
Bd1	39699	A	G
Bd1	40139	G	A
Bd1	43424	T	C
Bd1	44309	G	C
Bd1	44327	A	G
Bd1	44645	A	C
Bd1	45133	C	T
Bd1	45229	A	G
Bd1	45374	T	C
Bd1	45403	A	G
Bd1	45642	G	A
Bd1	45672	T	C
Bd1	45987	T	C
Bd1	45999	C	T
Bd1	46002	A	T
Bd1	46016	C	T
Bd1	46050	C	T
Bd1	46052	A	G
Bd1	46074	G	A
Bd1	46082	T	C
Bd1	46158	G	A
Bd1	46232	G	A
Bd1	46251	G	A
Bd1	46290	C	T
Bd1	46350	T	C
Bd1	46453	A	G
Bd1	46526	A	C
Bd1	46537	T	A
Bd1	46556	G	T
Bd1	46716	T	C
Bd1	46733	C	T
Bd1	46735	T	C
Bd1	46786	C	T
Bd1	46861	C	T
Bd1	46883	A	C
Bd1	46897	A	G
Bd1	46928	C	T
Bd1	46946	T	G
Bd1	47028	T	A
Bd1	47058	G	T
Bd1	47068	C	T
Bd1	47095	A	G
Bd1	47142	T	C
Bd1	53849	T	G
Bd1	53850	G	C
Bd1	53869	C	T
Bd1	53899	A	G
Bd1	53908	T	C
Bd1	53931	T	C
Bd1	54879	C	T
Bd1	54965	C	A
Bd1	54968	C	G
Bd1	54977	T	G
Bd1	54995	A	T
Bd1	54996	A	G
Bd1	55005	G	T
Bd1	55010	A	C
Bd1	55011	G	A
Bd1	55035	G	C
Bd1	55049	C	T
Bd1	55073	C	G
Bd1	55079	C	G
Bd1	55094	T	C
Bd1	55127	G	T
Bd1	55131	A	G
Bd1	55135	A	T
Bd1	55164	G	A
Bd1	55215	C	A
Bd1	55263	C	A
Bd1	55297	C	T
Bd1	55426	A	C
Bd1	55466	G	A
Bd1	55576	G	A
Bd1	55577	C	T
Bd1	55584	G	A
Bd1	55588	G	A
Bd1	55605	G	A
Bd1	55612	T	C
Bd1	55621	A	T
Bd1	55648	G	A
Bd1	55660	G	A
Bd1	55664	G	A
Bd1	55666	T	C
Bd1	55676	T	A
Bd1	55684	G	C
Bd1	55690	T	G
Bd1	55713	T	C
Bd1	55717	C	T
Bd1	55721	A	C
Bd1	55736	A	C
Bd1	55738	G	T
Bd1	55772	C	A
Bd1	55774	C	T
Bd1	55789	A	G
Bd1	55800	A	G
Bd1	55812	G	A
Bd1	55833	T	A
Bd1	55845	T	C
Bd1	55858	A	G
Bd1	55885	A	G
Bd1	56228	T	C
Bd1	56235	G	C
Bd1	56292	A	G
Bd1	56326	C	T
Bd1	56329	G	A
Bd1	56337	T	C
Bd1	56356	G	T
Bd1	56385	C	T
Bd1	56482	A	G
Bd1	56483	C	T
Bd1	56484	A	G
Bd1	56486	G	T
Bd1	56502	T	C
Bd1	56505	C	T
Bd1	56509	T	C
Bd1	56528	A	C
Bd1	56593	C	T
Bd1	56626	T	G
Bd1	56667	C	T
Bd1	56700	A	C
Bd1	56701	C	A
Bd1	56732	T	C
Bd1	56734	C	T
Bd1	56739	T	C
Bd1	56757	A	G
Bd1	56759	A	G
Bd1	56779	G	C
Bd1	56822	G	T
Bd1	57017	G	A
Bd1	57110	C	T
Bd1	57127	A	G
Bd1	57159	C	T
Bd1	57170	C	T
Bd1	57178	T	G
Bd1	57183	A	G
Bd1	57196	C	T
Bd1	57209	C	G
Bd1	57243	G	T
Bd1	57245	C	T
Bd1	57248	G	A
Bd1	57267	C	T
Bd1	57297	G	A
Bd1	57325	A	G
Bd1	57344	A	C
Bd1	57371	G	A
Bd1	57378	T	C
Bd1	57394	G	C
Bd1	57538	G	A
Bd1	57566	A	G
Bd1	57590	G	T
Bd1	57591	G	C
Bd1	57617	A	C
Bd1	57623	C	T
Bd1	57625	A	G
Bd1	57651	C	T
Bd1	58151	T	G
Bd1	58164	G	C
Bd1	58166	C	T
Bd1	58192	G	A
Bd1	58203	T	C
Bd1	58309	C	G
Bd1	58310	T	C
Bd1	58322	G	A
Bd1	58326	A	C
Bd1	58328	G	A
Bd1	58349	C	A
Bd1	58359	T	C
Bd1	58393	G	C
Bd1	58396	C	T
Bd1	58408	A	C
Bd1	58417	G	C
Bd1	58580	T	A
Bd1	58582	C	G
Bd1	58586	T	C
Bd1	58591	G	C
Bd1	58632	A	G
Bd1	58635	G	A
Bd1	58643	A	G
Bd1	58761	C	T
Bd1	58764	T	G
Bd1	58766	T	C
Bd1	58774	C	T
Bd1	58780	C	T
Bd1	58788	C	T
Bd1	58789	A	G
Bd1	58790	A	C
Bd1	58817	C	A
Bd1	58819	T	A
Bd1	58820	C	T
Bd1	58837	C	G
Bd1	58918	G	A
Bd1	58922	C	A
Bd1	58933	A	T
Bd1	58934	A	T
Bd1	58952	T	C
Bd1	58998	C	G
Bd1	59006	C	A
Bd1	59011	C	T
Bd1	59013	C	G
Bd1	59018	T	C
Bd1	59033	A	C
Bd1	59034	G	T
Bd1	59061	A	G
Bd1	59067	G	A
Bd1	59069	C	G
Bd1	59070	A	G
Bd1	59072	C	T
Bd1	59074	C	G
Bd1	59082	T	A
Bd1	59087	G	A
Bd1	59109	C	T
Bd1	59119	A	T
Bd1	59120	C	T
Bd1	59125	T	C
Bd1	59134	A	G
Bd1	59138	G	A
Bd1	59214	A	G
Bd1	59217	A	G
Bd1	59221	A	T
Bd1	59256	G	C
Bd1	61366	A	G
Bd1	61427	A	G
Bd1	61441	A	T
Bd1	61491	T	C
Bd1	61555	T	C
Bd1	61631	C	T
Bd1	61688	C	T
Bd1	61716	A	G
Bd1	61725	G	A
Bd1	61762	C	T
Bd1	61814	G	C
Bd1	61823	A	G
Bd1	61839	G	C
Bd1	61856	T	C
Bd1	61869	G	A
Bd1	61873	A	C
Bd1	61882	A	G
Bd1	61916	T	C
Bd1	61931	T	C
Bd1	61941	T	C
Bd1	62124	C	T
Bd1	62128	T	C
Bd1	62147	T	C
Bd1	62312	T	C
Bd1	62820	T	C
Bd1	62850	A	C
Bd1	63123	T	A
Bd1	63128	G	A
Bd1	63189	A	G
Bd1	63203	A	T
Bd1	63277	A	G
Bd1	63300	T	C
Bd1	63302	A	G
Bd1	63312	C	T
Bd1	63318	C	A
Bd1	63340	T	C
Bd1	63344	T	C
Bd1	63356	C	A
Bd1	63357	T	C
Bd1	63361	T	G
Bd1	63367	T	C
Bd1	63369	C	G
Bd1	63374	G	A
Bd1	63385	G	A
Bd1	63401	A	C
Bd1	63404	G	A
Bd1	63410	G	T
Bd1	63419	C	T
Bd1	63421	T	A
Bd1	63422	A	G
Bd1	63436	T	G
Bd1	63459	A	G
Bd1	63472	A	G
Bd1	63475	G	C
Bd1	63488	C	A
Bd1	63498	C	T
Bd1	63500	T	C
Bd1	63518	G	A
Bd1	63590	T	C
Bd1	63603	T	C
Bd1	63616	A	G
Bd1	63757	G	T
Bd1	63761	T	G
Bd1	63763	G	A
Bd1	63815	A	T
Bd1	63827	G	A
Bd1	63846	A	C
Bd1	63852	C	T
Bd1	63853	C	T
Bd1	63862	G	A
Bd1	63863	T	G
Bd1	63864	C	G
Bd1	63881	G	A
Bd1	63904	C	G
Bd1	63914	A	G
Bd1	63924	A	G
Bd1	63989	T	A
Bd1	64011	C	A
Bd1	64024	A	T
Bd1	64030	C	G
Bd1	64413	A	G
Bd1	64540	C	T
Bd1	64564	T	C
Bd1	64570	A	T
Bd1	65048	A	T
Bd1	65061	C	T
Bd1	65154	T	C
Bd1	65245	G	A
Bd1	65259	C	G
Bd1	65326	C	T
Bd1	65492	C	T
Bd1	65493	A	G
Bd1	65519	A	T
Bd1	65574	T	C
Bd1	65589	C	T
Bd1	65634	C	T
Bd1	65648	C	T
Bd1	65652	A	G
Bd1	65700	G	A
Bd1	66009	T	C
Bd1	66034	G	A
Bd1	66522	A	G
Bd1	66528	G	T
Bd1	66544	C	T
Bd1	66606	A	T
Bd1	66624	A	C
Bd1	66636	G	A
Bd1	66648	A	C
Bd1	66693	A	T
Bd1	66720	A	G
Bd1	66759	A	T
Bd1	66783	C	T
Bd1	66792	C	T
Bd1	66813	A	C
Bd1	66828	T	C
Bd1	66846	A	G
Bd1	67290	G	A
Bd1	67299	G	A
Bd1	67443	A	G
Bd1	67470	G	C
Bd1	67496	A	C
Bd1	67944	C	G
Bd1	67945	A	T
Bd1	67946	C	T
Bd1	67988	T	C
Bd1	67994	A	T
Bd1	68000	A	T
Bd1	68063	G	A
Bd1	68067	C	T
Bd1	68968	C	T
Bd1	69010	T	C
Bd1	69022	C	G
Bd1	69268	C	A
Bd1	69363	A	G
Bd1	69398	A	G
Bd1	69495	A	G
Bd1	69541	C	T
Bd1	69554	T	C
Bd1	69560	A	G
Bd1	69580	G	A
Bd1	69639	C	A
Bd1	69695	A	G
Bd1	69705	A	G
Bd1	69706	C	A
Bd1	69710	T	G
Bd1	69712	C	A
Bd1	69713	T	C
Bd1	69716	G	A
Bd1	69763	A	C
Bd1	69798	G	C
Bd1	69809	C	T
Bd1	69817	A	G
Bd1	69856	C	T
Bd1	69867	G	C
Bd1	69870	T	G
Bd1	69876	A	C
Bd1	69891	A	G
Bd1	69902	T	C
Bd1	69907	A	G
Bd1	69924	C	A
Bd1	69929	A	C
Bd1	69944	T	C
Bd1	69980	G	T
Bd1	69985	T	C
Bd1	70000	A	C
Bd1	70002	T	G
Bd1	70004	T	C
Bd1	70021	A	G
Bd1	70031	C	T
Bd1	70036	C	T
Bd1	70048	T	C
Bd1	70073	T	C
Bd1	70131	G	T
Bd1	70190	C	T
Bd1	70202	G	A
Bd1	70220	G	A
Bd1	70222	A	C
Bd1	70258	T	C
Bd1	70259	T	C
Bd1	70268	C	A
Bd1	70278	T	C
Bd1	70283	T	C
Bd1	70286	A	T
Bd1	70293	G	A
Bd1	70302	A	G
Bd1	70338	A	T
Bd1	70344	C	G
Bd1	70349	C	A
Bd1	70373	C	G
Bd1	70781	T	C
Bd1	70786	A	G
Bd1	70807	C	G
Bd1	70820	C	A
Bd1	70862	C	G
Bd1	70863	T	C
Bd1	70865	A	T
Bd1	70868	G	A
Bd1	70930	A	G
Bd1	70965	C	T
Bd1	70968	C	T
Bd1	70992	C	T
Bd1	70997	A	T
Bd1	71014	T	C
Bd1	71019	A	G
Bd1	71083	A	G
Bd1	71090	A	G
Bd1	71099	C	T
Bd1	71103	A	G
Bd1	71106	G	A
Bd1	71114	C	T
Bd1	71130	G	C
Bd1	71133	A	G
Bd1	71140	C	T
Bd1	71157	G	A
Bd1	71160	A	G
Bd1	71162	T	C
Bd1	71163	G	A
Bd1	71184	A	G
Bd1	71190	G	A
Bd1	71204	C	T
Bd1	71249	T	C
Bd1	71325	T	C
Bd1	71355	G	A
Bd1	71371	A	G
Bd1	71382	C	T
Bd1	71386	T	C
Bd1	71397	A	G
Bd1	71406	G	A
Bd1	71412	A	G
Bd1	71418	T	C
Bd1	71420	C	A
Bd1	71424	C	T
Bd1	71426	G	A
Bd1	71444	T	C
Bd1	72405	A	G
Bd1	72438	C	A
Bd1	72439	A	T
Bd1	72444	C	A
Bd1	72445	A	G
Bd1	72450	A	G
Bd1	72458	G	T
Bd1	72474	G	A
Bd1	72493	G	T
Bd1	72513	A	T
Bd1	72522	G	A
Bd1	72529	T	G
Bd1	72530	T	A
Bd1	72549	C	T
Bd1	72558	A	T
Bd1	72561	G	A
Bd1	72585	A	G
Bd1	72597	C	A
Bd1	72609	C	A
Bd1	72611	A	G
Bd1	72621	G	T
Bd1	72637	C	T
Bd1	72649	A	T
Bd1	72652	T	A
Bd1	72654	T	A
Bd1	72665	A	T
Bd1	72666	C	T
Bd1	72685	C	T
Bd1	72691	A	G
Bd1	72696	T	C
Bd1	72790	G	C
Bd1	72791	C	T
Bd1	72792	A	G
Bd1	72796	A	C
Bd1	72823	A	G
Bd1	72826	T	A
Bd1	72844	A	T
Bd1	72847	T	C
Bd1	72850	C	A
Bd1	73586	G	A
Bd1	73589	T	A
Bd1	73614	T	A
Bd1	73619	T	A
Bd1	73637	T	C
Bd1	73640	G	C
Bd1	73646	A	G
Bd1	73649	C	T
Bd1	73652	G	A
Bd1	73658	A	T
Bd1	73664	A	G
Bd1	73665	T	C
Bd1	73666	C	T
Bd1	75544	G	A
Bd1	75981	T	A
Bd1	76265	A	G
Bd1	76305	A	G
Bd1	77716	C	T
Bd1	77755	C	T
Bd1	78349	G	A
Bd1	78707	A	G
Bd1	79200	G	A
Bd1	79207	A	T
Bd1	79727	G	A
Bd1	79735	G	T
Bd1	79736	C	G
Bd1	80185	T	C
Bd1	80210	A	G
Bd1	80222	T	A
Bd1	80232	G	C
Bd1	80235	A	C
Bd1	80261	C	G
Bd1	80279	A	C
Bd1	81482	C	T
Bd1	81542	G	A
Bd1	82631	G	A
Bd1	82634	G	A
Bd1	82645	C	A
Bd1	82674	C	T
Bd1	82715	C	T
Bd1	83618	C	T
Bd1	83630	C	A
Bd1	83649	G	T
Bd1	83735	T	C
Bd1	83741	T	C
Bd1	84412	C	A
Bd1	84513	C	T
Bd1	84675	C	T
Bd1	84705	T	A
Bd1	84726	G	A
Bd1	84977	C	T
Bd1	85588	A	C
Bd1	85603	T	A
Bd1	85604	T	C
Bd1	85631	T	C
Bd1	85646	A	T
Bd1	85664	G	T
Bd1	86282	G	T
Bd1	87039	T	C
Bd1	87072	A	G
Bd1	87131	A	G
Bd1	87138	C	G
Bd1	87149	T	C
Bd1	87151	A	G
Bd1	87156	G	A
Bd1	87165	T	G
Bd1	87167	A	T
Bd1	87178	G	C
Bd1	87179	G	T
Bd1	87198	T	C
Bd1	87302	A	T
Bd1	87305	C	T
Bd1	87321	T	C
Bd1	87324	G	T
Bd1	87335	G	A
Bd1	87344	C	G
Bd1	87345	C	T
Bd1	87812	T	G
Bd1	87819	A	T
Bd1	87827	C	T
Bd1	87828	G	A
Bd1	87846	G	A
Bd1	87852	A	T
Bd1	87853	A	T
Bd1	87854	G	A
Bd1	87856	T	A
Bd1	87858	A	T
Bd1	87861	T	C
Bd1	88661	A	G
Bd1	88744	T	G
Bd1	89075	C	T
Bd1	89092	A	T
Bd1	89095	C	T
Bd1	89104	G	T
Bd1	89109	A	G
Bd1	89110	G	A
Bd1	89111	C	G
Bd1	89112	A	T
Bd1	89113	A	T
Bd1	89139	G	C
Bd1	89167	G	T
Bd1	89179	C	G
Bd1	91309	G	A
Bd1	92393	C	T
Bd1	92414	A	C
Bd1	92429	T	C
Bd1	92447	A	G
Bd1	92555	C	T
Bd1	92574	C	G
Bd1	92576	C	G
Bd1	92596	T	A
Bd1	92747	A	G
Bd1	92777	T	C
Bd1	92786	A	G
Bd1	92789	A	T
Bd1	92792	A	G
Bd1	92801	C	T
Bd1	92834	T	C
Bd1	92891	G	A
Bd1	92900	G	A
Bd1	92945	C	T
Bd1	92966	C	T
Bd1	93580	T	C
Bd1	93586	A	T
Bd1	93656	C	T
Bd1	93943	G	A
Bd1	93949	T	G
Bd1	93965	A	G
Bd1	93976	T	A
Bd1	93997	G	A
Bd1	94009	G	A
Bd1	94039	A	G
Bd1	95663	T	C
Bd1	95669	G	A
Bd1	95670	A	C
Bd1	95672	T	G
Bd1	95694	T	C
Bd1	95700	G	A
Bd1	97545	C	G
Bd1	97566	T	A
Bd1	97902	A	T
Bd1	99071	C	G
Bd1	99131	A	G
Bd1	99183	C	G
Bd1	99693	T	C
Bd1	99697	T	C
Bd1	99739	C	T
Bd1	99811	A	G
Bd1	99816	T	C
Bd1	100508	A	C
Bd1	100546	A	G
Bd1	100557	C	T
Bd1	100562	C	G
Bd1	100572	A	G
Bd1	100587	A	G
Bd1	100595	T	C
Bd1	102965	G	A
Bd1	102980	C	T
Bd1	103079	T	C
Bd1	103097	T	C
Bd1	103112	G	C
Bd1	103145	T	C
Bd1	103251	G	A
Bd1	103259	A	G
Bd1	103285	A	G
Bd1	103298	C	T
Bd1	103337	T	C
Bd1	103352	A	G
Bd1	103410	G	C
Bd1	103434	T	A
Bd1	103438	A	T
Bd1	103439	T	G
Bd1	103456	T	C
Bd1	103469	C	T
Bd1	103478	T	G
Bd1	103489	G	C
Bd1	103521	T	A
Bd1	103541	G	A
Bd1	103895	T	C
Bd1	104247	G	A
Bd1	104264	C	T
Bd1	104279	A	G
Bd1	104331	C	T
Bd1	104339	C	G
Bd1	104341	T	C
Bd1	104709	A	C
Bd1	104859	A	G
Bd1	104870	C	T
Bd1	104885	A	G
Bd1	104898	G	A
Bd1	104902	C	A
Bd1	104913	C	G
Bd1	104918	A	G
Bd1	104939	A	G
Bd1	104966	A	G
Bd1	104978	G	A
Bd1	104998	T	C
Bd1	105033	G	A
Bd1	105236	G	A
Bd1	105320	C	T
Bd1	105325	C	A
Bd1	105455	G	A
Bd1	105456	T	G
Bd1	105500	T	C
Bd1	105516	A	G
Bd1	105529	C	G
Bd1	107733	A	C
Bd1	107738	C	A
Bd1	107740	C	A
Bd1	107759	C	T
Bd1	107764	C	T
Bd1	107788	T	C
Bd1	107796	C	G
Bd1	107805	T	C
Bd1	107831	C	G
Bd1	107844	A	T
Bd1	107882	G	A
Bd1	107903	A	T
Bd1	107907	G	A
Bd1	107945	C	G
Bd1	107960	T	C
Bd1	107970	C	A
Bd1	107976	G	T
Bd1	107979	A	T
Bd1	107989	A	G
Bd1	108000	T	C
Bd1	108005	C	T
Bd1	108008	T	C
Bd1	108010	G	T
Bd1	108015	C	G
Bd1	108041	G	A
Bd1	108044	C	T
Bd1	108046	G	A
Bd1	108056	C	A
Bd1	108240	A	G
Bd1	108257	A	G
Bd1	108258	G	T
Bd1	108274	G	A
Bd1	108280	A	G
Bd1	108282	C	A
Bd1	108286	A	G
Bd1	108299	A	G
Bd1	108318	C	A
Bd1	108335	A	G
Bd1	108340	G	A
Bd1	108346	C	T
Bd1	108358	A	G
Bd1	108383	G	C
Bd1	110133	T	A
Bd1	110151	A	G
Bd1	110307	A	C
Bd1	110379	T	C
Bd1	110393	A	G
Bd1	111444	T	G
Bd1	111484	A	C
Bd1	111513	C	A
Bd1	111515	C	T
Bd1	111520	C	A
Bd1	111522	T	C
Bd1	111532	G	C
Bd1	111559	A	G
Bd1	111813	C	T
Bd1	111835	A	G
Bd1	111880	A	G
Bd1	111908	T	C
Bd1	111917	T	C
Bd1	111920	C	T
Bd1	111925	C	T
Bd1	112840	C	T
Bd1	112849	A	T
Bd1	112852	G	T
Bd1	112861	C	T
Bd1	112867	C	G
Bd1	112881	C	T
Bd1	112882	A	G
Bd1	112883	C	T
Bd1	112900	T	C
Bd1	112938	A	G
Bd1	112939	C	T
Bd1	112970	T	G
Bd1	112972	C	T
Bd1	112974	G	A
Bd1	112981	T	C
Bd1	113172	C	T
Bd1	113307	T	C
Bd1	113373	G	C
Bd1	113386	A	G
Bd1	113416	T	C
Bd1	113499	T	C
Bd1	113500	G	A
Bd1	113506	C	A
Bd1	113576	C	T
Bd1	113677	C	A
Bd1	113905	G	C
Bd1	113948	G	A
Bd1	113949	C	T
Bd1	113960	A	G
Bd1	113995	C	T
Bd1	114100	T	C
Bd1	114196	A	G
Bd1	114231	A	G
Bd1	114242	A	G
Bd1	114258	G	C
Bd1	114272	C	T
Bd1	114353	A	G
Bd1	114354	C	T
Bd1	114383	A	G
Bd1	114412	A	G
Bd1	114439	T	G
Bd1	114504	G	C
Bd1	114516	G	T
Bd1	114553	G	T
Bd1	114609	A	T
Bd1	114648	A	C
Bd1	114659	C	G
Bd1	114670	A	C
Bd1	114672	G	T
Bd1	114701	C	G
Bd1	114705	T	C
Bd1	114711	T	C
Bd1	115126	G	A
Bd1	115161	A	G
Bd1	115163	C	T
Bd1	115164	A	G
Bd1	115169	C	T
Bd1	115172	C	G
Bd1	115174	A	G
Bd1	115177	A	G
Bd1	115192	C	T
Bd1	115220	T	C
Bd1	115232	C	T
Bd1	115234	A	G
Bd1	115266	A	C
Bd1	115274	G	C
Bd1	115277	T	C
Bd1	115358	G	T
Bd1	115404	A	G
Bd1	115405	T	C
Bd1	115762	T	G
Bd1	115771	A	G
Bd1	115775	A	C
Bd1	115779	A	G
Bd1	115786	C	G
Bd1	115791	T	C
Bd1	115811	T	G
Bd1	115815	C	T
Bd1	115828	G	A
Bd1	115887	C	T
Bd1	115892	G	A
Bd1	115895	C	A
Bd1	115931	C	T
Bd1	115938	C	G
Bd1	115948	A	T
Bd1	115976	C	T
Bd1	115977	A	G
Bd1	115978	T	C
Bd1	115979	G	A
Bd1	115980	A	C
Bd1	115984	C	A
Bd1	116001	T	C
Bd1	116017	C	G
Bd1	116023	G	A
Bd1	116027	T	C
Bd1	116034	C	T
Bd1	116036	C	T
Bd1	116046	A	T
Bd1	116055	G	A
Bd1	116108	G	A
Bd1	116115	G	T
Bd1	116129	T	G
Bd1	116133	T	C
Bd1	116136	A	G
Bd1	116142	A	G
Bd1	116151	C	A
Bd1	116162	C	T
Bd1	116191	T	C
Bd1	116193	G	T
Bd1	116242	T	C
Bd1	116381	C	G
Bd1	116785	T	C
Bd1	116940	A	G
Bd1	117171	C	T
Bd1	117368	T	C
Bd1	117382	C	G
Bd1	117401	G	A
Bd1	117437	C	T
Bd1	117438	A	G
Bd1	117439	G	A
Bd1	117450	A	T
Bd1	117452	C	T
Bd1	117455	G	A
Bd1	117480	T	G
Bd1	117493	G	A
Bd1	117504	G	C
Bd1	117505	A	G
Bd1	117506	T	C
Bd1	117507	A	G
Bd1	117550	G	T
Bd1	117552	T	G
Bd1	117555	A	T
Bd1	117634	A	G
Bd1	117655	A	C
Bd1	117659	A	C
Bd1	117695	A	C
Bd1	117744	T	A
Bd1	117754	G	A
Bd1	117792	T	G
Bd1	117845	T	C
Bd1	117910	G	A
Bd1	117938	G	T
Bd1	118137	A	G
Bd1	118144	C	T
Bd1	118166	A	G
Bd1	118210	T	C
Bd1	118216	C	T
Bd1	118221	A	G
Bd1	118267	T	A
Bd1	118270	A	G
Bd1	118287	G	A
Bd1	118311	A	G
Bd1	118314	T	A
Bd1	118354	A	T
Bd1	118368	C	G
Bd1	118509	G	A
Bd1	118514	A	G
Bd1	118546	T	C
Bd1	118612	T	G
Bd1	118613	C	T
Bd1	118762	A	T
Bd1	118767	C	G
Bd1	118773	A	T
Bd1	118803	A	T
Bd1	118917	T	C
Bd1	118937	T	G
Bd1	118954	A	C
Bd1	118955	A	T
Bd1	118961	A	C
Bd1	118978	C	G
Bd1	118990	C	T
Bd1	119002	G	C
Bd1	119076	C	T
Bd1	119082	A	C
Bd1	119089	C	T
Bd1	119119	A	G
Bd1	119165	T	A
Bd1	119170	A	C
Bd1	119176	T	G
Bd1	119180	A	T
Bd1	119181	T	A
Bd1	119192	C	T
Bd1	119497	T	G
Bd1	119525	T	C
Bd1	119532	T	A
Bd1	119540	G	A
Bd1	119560	T	G
Bd1	119561	C	T
Bd1	119581	C	T
Bd1	119584	C	T
Bd1	119586	T	C
Bd1	119590	A	T
Bd1	119596	T	C
Bd1	119609	T	C
Bd1	119612	G	A
Bd1	119631	A	G
Bd1	119635	G	A
Bd1	119637	T	A
Bd1	119649	G	A
Bd1	119674	A	T
Bd1	119799	C	A
Bd1	119849	C	T
Bd1	119857	G	C
Bd1	119882	T	A
Bd1	119883	A	T
Bd1	119896	C	T
Bd1	119903	T	G
Bd1	120008	T	C
Bd1	120059	C	A
Bd1	120075	T	C
Bd1	120113	C	T
Bd1	120121	C	T
Bd1	120165	C	G
Bd1	120182	A	C
Bd1	120183	A	C
Bd1	120207	C	T
Bd1	120281	A	G
Bd1	120285	G	A
Bd1	120298	T	A
Bd1	120300	C	T
Bd1	120303	T	A
Bd1	120309	A	T
Bd1	120562	A	T
Bd1	120572	G	C
Bd1	120576	T	C
Bd1	120590	C	T
Bd1	120595	A	G
Bd1	120599	A	C
Bd1	120669	G	A
Bd1	120713	G	C
Bd1	120735	G	A
Bd1	120816	C	T
Bd1	120831	C	T
Bd1	120858	A	T
Bd1	120859	C	T
Bd1	120924	A	G
Bd1	120928	G	T
Bd1	120939	C	A
Bd1	121015	G	A
Bd1	121041	G	A
Bd1	121071	T	C
Bd1	121077	C	T
Bd1	121107	G	T
Bd1	121117	G	A
Bd1	121143	C	G
Bd1	121396	A	G
Bd1	121419	G	T
Bd1	121442	A	T
Bd1	121462	A	C
Bd1	121463	T	A
Bd1	121476	G	A
Bd1	121477	A	T
Bd1	121484	C	G
Bd1	121492	G	T
Bd1	121523	A	G
Bd1	121525	C	T
Bd1	121561	T	A
Bd1	121573	G	A
Bd1	121592	A	T
Bd1	121598	G	A
Bd1	121607	G	C
Bd1	121621	T	C
Bd1	121641	C	T
Bd1	121647	C	T
Bd1	121655	T	G
Bd1	121717	T	C
Bd1	121734	G	T
Bd1	121740	A	G
Bd1	121764	G	A
Bd1	121766	A	C
Bd1	121771	A	T
Bd1	121776	G	T
Bd1	121783	A	T
Bd1	121871	C	T
Bd1	121874	T	A
Bd1	121875	G	A
Bd1	121884	G	A
Bd1	121943	T	C
Bd1	121947	G	A
Bd1	121983	G	C
Bd1	121996	C	T
Bd1	122004	T	G
Bd1	122013	C	T
Bd1	122014	T	G
Bd1	122015	G	A
Bd1	122019	G	T
Bd1	122044	G	T
Bd1	122068	A	C
Bd1	122072	C	G
Bd1	122076	G	A
Bd1	122112	A	G
Bd1	122120	T	C
Bd1	122150	A	C
Bd1	122185	A	C
Bd1	122219	C	T
Bd1	122359	A	G
Bd1	122389	T	A
Bd1	122479	A	T
Bd1	122569	G	T
Bd1	122574	C	A
Bd1	122577	T	A
Bd1	122579	T	C
Bd1	122646	G	T
Bd1	122653	T	C
Bd1	122714	T	C
Bd1	122736	A	T
Bd1	122743	G	C
Bd1	122749	G	C
Bd1	122799	A	G
Bd1	122800	A	T
Bd1	122801	T	C
Bd1	122806	A	G
Bd1	122817	T	C
Bd1	122818	G	T
Bd1	122819	G	A
Bd1	122821	T	C
Bd1	123814	T	G
Bd1	123833	A	G
Bd1	123888	G	A
Bd1	123916	G	A
Bd1	123931	C	G
Bd1	123974	G	C
Bd1	123991	A	G
Bd1	124246	T	G
Bd1	124523	C	A
Bd1	124534	G	A
Bd1	124554	G	C
Bd1	124555	G	A
Bd1	124556	C	G
Bd1	124600	G	A
Bd1	124604	T	C
Bd1	124696	G	A
Bd1	124699	G	A
Bd1	124749	G	A
Bd1	124798	C	T
Bd1	124838	G	A
Bd1	124854	G	A
Bd1	124858	G	A
Bd1	124868	A	G
Bd1	124905	T	C
Bd1	124982	C	T
Bd1	125006	A	G
Bd1	125040	C	A
Bd1	125155	C	T
Bd1	125224	T	A
Bd1	125226	T	A
Bd1	125259	C	T
Bd1	125267	G	A
Bd1	125308	A	C
Bd1	125309	T	C
Bd1	125322	C	A
Bd1	125325	C	T
Bd1	125333	G	A
Bd1	125344	A	G
Bd1	125354	C	T
Bd1	125355	T	C
Bd1	126830	A	T
Bd1	126874	T	C
Bd1	126902	G	C
Bd1	127219	A	T
Bd1	127220	G	C
Bd1	127228	C	T
Bd1	127232	T	C
Bd1	127247	A	T
Bd1	127289	C	A
Bd1	127323	G	C
Bd1	127374	T	A
Bd1	127775	A	G
Bd1	127781	A	G
Bd1	127793	C	T
Bd1	127795	T	A
Bd1	127842	A	C
Bd1	127988	T	C
Bd1	128141	G	A
Bd1	128159	G	T
Bd1	128167	G	T
Bd1	128169	T	G
Bd1	128172	G	A
Bd1	128180	T	C
Bd1	128193	A	G
Bd1	128200	A	C
Bd1	128201	T	A
Bd1	128202	T	G
Bd1	128203	G	T
Bd1	128207	G	T
Bd1	128208	C	A
Bd1	128230	G	A
Bd1	128238	C	A
Bd1	128245	C	T
Bd1	128256	C	T
Bd1	128328	A	G
Bd1	128329	C	T
Bd1	128338	T	A
Bd1	128339	T	C
Bd1	128340	T	A
Bd1	128352	T	C
Bd1	128368	G	A
Bd1	128371	A	T
Bd1	128424	C	G
Bd1	128440	T	C
Bd1	128452	C	G
Bd1	128466	G	A
Bd1	128468	C	T
Bd1	128475	G	T
Bd1	128477	T	C
Bd1	128479	A	G
Bd1	128516	A	T
Bd1	128530	A	G
Bd1	128533	G	T
Bd1	128534	T	A
Bd1	128535	C	T
Bd1	128564	C	T
Bd1	128572	A	G
Bd1	128690	C	T
Bd1	128695	T	G
Bd1	128704	T	C
Bd1	128707	G	T
Bd1	129103	A	T
Bd1	129112	C	T
Bd1	129116	C	T
Bd1	129122	T	C
Bd1	129132	C	T
Bd1	129180	T	A
Bd1	129196	A	T
Bd1	129198	C	T
Bd1	129251	A	G
Bd1	129257	G	A
Bd1	129263	T	C
Bd1	129280	T	C
Bd1	129322	G	T
Bd1	129433	C	T
Bd1	129472	G	A
Bd1	129481	A	T
Bd1	129503	C	T
Bd1	131246	T	C
Bd1	131250	A	G
Bd1	131307	T	C
Bd1	131347	T	C
Bd1	131399	A	C
Bd1	131411	A	G
Bd1	131429	C	G
Bd1	131468	T	G
Bd1	131488	G	A
Bd1	131506	G	C
Bd1	131749	C	A
Bd1	131757	T	C
Bd1	131765	G	T
Bd1	131794	T	G
Bd1	131797	C	T
Bd1	131798	T	A
Bd1	131799	G	A
Bd1	131801	C	A
Bd1	131823	C	G
Bd1	131832	A	G
Bd1	131887	T	C
Bd1	131920	C	T
Bd1	131933	C	G
Bd1	131941	C	T
Bd1	131948	C	A
Bd1	131952	T	G
Bd1	131954	T	C
Bd1	131958	C	T
Bd1	131972	C	A
Bd1	131988	G	A
Bd1	131996	C	A
Bd1	131997	C	T
Bd1	132003	C	T
Bd1	132005	G	A
Bd1	132009	C	A
Bd1	132015	G	A
Bd1	132031	T	A
Bd1	132062	G	A
Bd1	132070	T	G
Bd1	132088	C	G
Bd1	132093	T	C
Bd1	132120	T	A
Bd1	132122	A	G
Bd1	132147	A	T
Bd1	132153	T	C
Bd1	132174	A	T
Bd1	132256	T	G
Bd1	132291	T	C
Bd1	132307	G	C
Bd1	132315	G	A
Bd1	132329	T	C
Bd1	132408	C	G
Bd1	132496	G	A
Bd1	132536	A	G
Bd1	132550	T	C
Bd1	132611	G	T
Bd1	132731	A	G
Bd1	132766	A	T
Bd1	132795	T	C
Bd1	132815	A	G
Bd1	132832	A	G
Bd1	132854	C	T
Bd1	132882	T	A
Bd1	132917	A	C
Bd1	132983	G	A
Bd1	132994	C	T
Bd1	133058	G	T
Bd1	133072	T	A
Bd1	133079	A	T
Bd1	133082	C	T
Bd1	133134	T	C
Bd1	133351	C	G
Bd1	133367	T	C
Bd1	133369	T	C
Bd1	133408	C	G
Bd1	133467	G	A
Bd1	133544	G	A
Bd1	133641	C	T
Bd1	133645	A	G
Bd1	133670	A	G
Bd1	133671	A	C
Bd1	133687	G	T
Bd1	133719	A	C
Bd1	133723	G	A
Bd1	133728	G	A
Bd1	135391	C	T
Bd1	135392	T	C
Bd1	135422	G	T
Bd1	135426	C	G
Bd1	135440	T	C
Bd1	135445	G	C
Bd1	135450	C	G
Bd1	135455	A	C
Bd1	135459	G	T
Bd1	135469	C	T
Bd1	135470	T	G
Bd1	135472	C	G
Bd1	135521	T	A
Bd1	136613	C	G
Bd1	138945	C	T
Bd1	138956	A	T
Bd1	138970	T	C
Bd1	138971	C	T
Bd1	139136	C	A
Bd1	139138	A	T
Bd1	139147	T	C
Bd1	139149	C	A
Bd1	139171	A	G
Bd1	139179	T	C
Bd1	139182	C	T
Bd1	139194	G	A
Bd1	139213	G	C
Bd1	139223	C	A
Bd1	139227	T	C
Bd1	139301	A	G
Bd1	139302	T	C
Bd1	139365	A	G
Bd1	140653	C	A
Bd1	140659	C	T
Bd1	140683	A	C
Bd1	140750	C	G
Bd1	140770	T	G
Bd1	140809	C	T
Bd1	140810	T	C
Bd1	140813	A	G
Bd1	140831	A	G
Bd1	140840	G	A
Bd1	140852	G	A
Bd1	140920	C	T
Bd1	140995	T	C
Bd1	140999	G	A
Bd1	141015	A	G
Bd1	141398	A	G
Bd1	141425	T	C
Bd1	141499	T	C
Bd1	141560	C	A
Bd1	141654	G	T
Bd1	141681	G	A
Bd1	141722	C	A
Bd1	141998	G	A
Bd1	142001	C	T
Bd1	142076	A	G
Bd1	142897	T	A
Bd1	142922	C	A
Bd1	144939	A	G
Bd1	144944	C	A
Bd1	145363	A	G
Bd1	145459	G	A
Bd1	145471	C	T
Bd1	145477	T	C
Bd1	145512	C	T
Bd1	145515	A	T
Bd1	145541	T	C
Bd1	145547	T	C
Bd1	145563	A	T
Bd1	145570	C	T
Bd1	145584	G	A
Bd1	145587	A	G
Bd1	145589	G	C
Bd1	145591	T	C
Bd1	145606	A	G
Bd1	145613	T	C
Bd1	145628	A	G
Bd1	145653	A	G
Bd1	145668	A	G
Bd1	145677	C	T
Bd1	145689	G	A
Bd1	145691	A	C
Bd1	145701	C	A
Bd1	145707	C	A
Bd1	145734	T	C
Bd1	145787	G	T
Bd1	145832	C	T
Bd1	145841	A	G
Bd1	145845	T	C
Bd1	145853	G	A
Bd1	145854	T	A
Bd1	145865	G	A
Bd1	145874	A	G
Bd1	145880	T	C
Bd1	145882	C	T
Bd1	145884	G	C
Bd1	145919	C	A
Bd1	145931	C	T
Bd1	145949	C	G
Bd1	145977	C	G
Bd1	145990	T	G
Bd1	145994	C	T
Bd1	146014	T	C
Bd1	146035	T	C
Bd1	146047	A	G
Bd1	146051	G	A
Bd1	146075	G	A
Bd1	146110	A	G
Bd1	146125	T	C
Bd1	146146	G	C
Bd1	146147	A	G
Bd1	146148	G	A
Bd1	146158	T	C
Bd1	146318	T	G
Bd1	146335	C	T
Bd1	146388	G	A
Bd1	146389	A	T
Bd1	146397	G	T
Bd1	146466	A	G
Bd1	146496	C	T
Bd1	146522	C	T
Bd1	146523	A	G
Bd1	146540	A	G
Bd1	146546	A	G
Bd1	146561	A	C
Bd1	146565	T	C
Bd1	146567	C	T
Bd1	146576	A	T
Bd1	146577	G	A
Bd1	146579	A	G
Bd1	146599	G	C
Bd1	146616	C	T
Bd1	146617	A	G
Bd1	146630	G	A
Bd1	146631	T	C
Bd1	146741	C	T
Bd1	146815	A	C
Bd1	146828	G	A
Bd1	146840	G	A
Bd1	147036	T	C
Bd1	147051	T	C
Bd1	147170	A	C
Bd1	147171	C	T
Bd1	147980	T	G
Bd1	147981	T	G
Bd1	147984	C	A
Bd1	147996	T	A
Bd1	147998	T	C
Bd1	148002	T	G
Bd1	148014	G	C
Bd1	148038	G	A
Bd1	148050	C	T
Bd1	148101	A	C
Bd1	148102	C	T
Bd1	148104	A	T
Bd1	148106	C	T
Bd1	148110	G	T
Bd1	148116	T	A
Bd1	148125	A	G
Bd1	148128	C	A
Bd1	148129	G	A
Bd1	148134	T	A
Bd1	148146	C	A
Bd1	148317	G	T
Bd1	148319	G	T
Bd1	148320	A	T
Bd1	148344	G	A
Bd1	148347	G	A
Bd1	150629	T	C
Bd1	150640	C	A
Bd1	150645	C	T
Bd1	150654	T	C
Bd1	150658	T	C
Bd1	150659	C	A
Bd1	151135	T	C
Bd1	151688	A	G
Bd1	151708	G	A
Bd1	151716	A	G
Bd1	151744	C	T
Bd1	151763	T	C
Bd1	151768	T	G
Bd1	151778	T	A
Bd1	151921	C	T
Bd1	151922	T	C
Bd1	151924	G	A
Bd1	153695	T	G
Bd1	155571	C	G
Bd1	155982	G	C
Bd1	161795	T	C
Bd1	165170	A	G
Bd1	170587	T	C
Bd1	171255	A	G
Bd1	171535	A	G
Bd1	171630	C	T
Bd1	171736	T	C
Bd1	171918	G	A
Bd1	172066	C	A
Bd1	172069	A	G
Bd1	172121	G	A
Bd1	172361	T	C
Bd1	172389	C	A
Bd1	172395	A	G
Bd1	172439	C	A
Bd1	172641	G	A
Bd1	173734	A	G
Bd1	173737	C	A
Bd1	173789	G	A
Bd1	173802	G	A
Bd1	173997	G	C
Bd1	174048	T	C
Bd1	174295	C	T
Bd1	174416	A	G
Bd1	177840	A	G
Bd1	179706	C	T
Bd1	179838	T	G
Bd1	181541	C	G
Bd1	186191	T	C
Bd1	186207	G	A
Bd1	186254	G	T
Bd1	186292	T	C
Bd1	186317	A	G
Bd1	186349	T	C
Bd1	186351	C	T
Bd1	186357	A	G
Bd1	186418	G	A
Bd1	205410	G	C
Bd1	205824	C	T
Bd1	205845	C	A
Bd1	206364	C	T
Bd1	206387	G	A
Bd1	206849	T	C
Bd1	206855	G	A
Bd1	206876	G	C
Bd1	206940	C	A
Bd1	206962	G	A
Bd1	206976	A	T
Bd1	207007	C	G
Bd1	207009	G	T
Bd1	207132	C	T
Bd1	207205	G	A
Bd1	207243	A	G
Bd1	207292	G	T
Bd1	207299	A	G
Bd1	207432	A	T
Bd1	207528	T	C
Bd1	207558	A	G
Bd1	207561	G	A
Bd1	207564	A	G
Bd1	207573	C	T
Bd1	207591	T	C
Bd1	207597	T	C
Bd1	207606	C	G
Bd1	207609	G	A
Bd1	207612	G	A
Bd1	207615	A	G
Bd1	207627	G	C
Bd1	207633	G	T
Bd1	207636	G	A
Bd1	207638	T	C
Bd1	207645	A	T
Bd1	207648	T	C
Bd1	207818	A	G
Bd1	207911	G	A
Bd1	208074	G	A
Bd1	208077	A	G
Bd1	208080	A	T
Bd1	208089	T	C
Bd1	208110	A	G
Bd1	208119	A	G
Bd1	208121	C	A
Bd1	208123	T	C
Bd1	208134	T	C
Bd1	208725	C	A
Bd1	208762	C	A
Bd1	208794	A	G
Bd1	208806	G	C
Bd1	208814	A	G
Bd1	208840	A	G
Bd1	208854	C	T
Bd1	209401	C	A
Bd1	209402	G	A
Bd1	209435	A	C
Bd1	209436	G	C
Bd1	209484	T	C
Bd1	209550	T	C
Bd1	209632	G	T
Bd1	209737	A	G
Bd1	209738	G	T
Bd1	209801	T	C
Bd1	209802	T	A
Bd1	209843	G	A
Bd1	209859	G	T
Bd1	233238	A	G
Bd1	253440	G	A
Bd1	253455	C	G
Bd1	254253	T	A
Bd1	254274	G	A
Bd1	254283	G	A
Bd1	254301	T	C
Bd1	254304	T	C
Bd1	254316	T	C
Bd1	254324	A	G
Bd1	255092	C	G
Bd1	255104	C	T
Bd1	255113	C	T
Bd1	255114	T	C
Bd1	255125	T	G
Bd1	255134	A	T
Bd1	255137	A	G
Bd1	255139	C	T
Bd1	255158	C	T
Bd1	255161	A	C
Bd1	255179	T	A
Bd1	255182	A	T
Bd1	255209	A	C
Bd1	255246	A	G
Bd1	255260	C	T
Bd1	255347	A	C
Bd1	255352	T	C
Bd1	255404	T	C
Bd1	255425	C	A
Bd1	255428	A	G
Bd1	255443	A	G
Bd1	255452	A	T
Bd1	255456	C	T
Bd1	255458	A	G
Bd1	255464	T	C
Bd1	255466	A	T
Bd1	255473	A	G
Bd1	255481	T	C
Bd1	255705	C	G
Bd1	255721	T	G
Bd1	255737	T	G
Bd1	255740	T	C
Bd1	255746	G	A
Bd1	255748	A	G
Bd1	255782	G	C
Bd1	255784	T	C
Bd1	255787	A	T
Bd1	255801	T	C
Bd1	256363	G	A
Bd1	256366	A	G
Bd1	256384	G	A
Bd1	256388	C	T
Bd1	256408	T	C
Bd1	256409	T	A
Bd1	256426	A	T
Bd1	256447	C	T
Bd1	256476	T	G
Bd1	256485	A	G
Bd1	256492	T	A
Bd1	256507	C	A
Bd1	256513	T	A
Bd1	256514	A	G
Bd1	256515	C	A
Bd1	256535	A	T
Bd1	256537	T	A
Bd1	256541	A	G
Bd1	256544	T	A
Bd1	256545	T	C
Bd1	256562	A	C
Bd1	256568	A	T
Bd1	256580	G	A
Bd1	256581	T	C
Bd1	256583	C	A
Bd1	256594	T	C
Bd1	256595	A	G
Bd1	256739	T	A
Bd1	256744	C	G
Bd1	256767	C	T
Bd1	256773	A	G
Bd1	264038	A	G
Bd1	264062	A	C
Bd1	270382	T	A
Bd1	270411	C	T
Bd1	271976	T	C
Bd1	271978	G	C
Bd1	271984	A	G
Bd1	292377	G	C
Bd1	292400	A	C
Bd1	292605	A	G
Bd1	292620	A	T
Bd1	292631	A	G
Bd1	292671	G	A
Bd1	292714	C	A
Bd1	292750	G	T
Bd1	292757	C	T
Bd1	292766	G	T
Bd1	292789	G	T
Bd1	292797	T	C
Bd1	293163	T	G
Bd1	301677	A	G
Bd1	301679	G	T
Bd1	301681	G	A
Bd1	301698	A	G
Bd1	301704	C	T
Bd1	301705	G	A
Bd1	301719	C	G
Bd1	301721	G	C
Bd1	301723	G	A
Bd1	301724	A	C
Bd1	301726	C	A
Bd1	301744	A	G
Bd1	305838	G	A
Bd1	305923	T	G
Bd1	306244	G	T
Bd1	306294	G	A
Bd1	306597	G	C
Bd1	306643	T	G
Bd1	306644	C	A
Bd1	306966	A	T
Bd1	307300	C	A
Bd1	307503	C	T
Bd1	308009	T	C
Bd1	308059	G	T
Bd1	308231	C	T
Bd1	309180	G	C
Bd1	310332	C	T
Bd1	310517	A	T
Bd1	310663	G	A
Bd1	311099	T	C
Bd1	311214	A	C
Bd1	321693	T	G
Bd1	321698	A	T
Bd1	321712	A	T
Bd1	321714	T	C
Bd1	321718	T	A
Bd1	333060	A	T
Bd1	333065	T	A
Bd1	333066	A	G
Bd1	333097	C	T
Bd1	333098	A	G
Bd1	333100	C	T
Bd1	333102	A	T
Bd1	333103	C	T
Bd1	333138	G	A
Bd1	333165	A	C
Bd1	333167	G	C
Bd1	333169	T	C
Bd1	333170	T	A
Bd1	333172	T	C
Bd1	333205	T	G
Bd1	333221	G	A
Bd1	333228	C	T
Bd1	333233	C	T
Bd1	333242	G	A
Bd1	333247	A	T
Bd1	333248	G	T
Bd1	333254	T	G
Bd1	333255	T	A
Bd1	333257	T	A
Bd1	333258	A	T
Bd1	333264	C	A
Bd1	333265	G	C
Bd1	333273	G	T
Bd1	334448	T	C
Bd1	334456	T	C
Bd1	334493	A	G
Bd1	334522	T	C
Bd1	334550	C	G
Bd1	334583	C	G
Bd1	334596	C	G
Bd1	334610	T	G
Bd1	334651	C	T
Bd1	334670	G	C
Bd1	334697	C	G
Bd1	334727	C	G
Bd1	334742	G	C
Bd1	334781	G	C
Bd1	334820	C	T
Bd1	334893	A	G
Bd1	334961	C	G
Bd1	334982	G	C
Bd1	334985	A	G
Bd1	334990	G	C
Bd1	335033	G	C
Bd1	335072	G	C
Bd1	335084	G	C
Bd1	335096	G	C
Bd1	335102	G	C
Bd1	335114	G	C
Bd1	335145	T	C
Bd1	335177	G	C
Bd1	335279	T	C
Bd1	335303	T	C
Bd1	335357	A	G
Bd1	335584	T	C
Bd1	335620	T	C
Bd1	335941	C	G
Bd1	335945	G	C
Bd1	335950	A	G
Bd1	335972	T	C
Bd1	335973	A	G
Bd1	335980	G	A
Bd1	336013	C	G
Bd1	336277	A	G
Bd1	336282	G	C
Bd1	336285	C	T
Bd1	336304	G	C
Bd1	336327	G	A
Bd1	337224	C	T
Bd1	337251	C	A
Bd1	337264	C	T
Bd1	337265	G	A
Bd1	337274	C	A
Bd1	337301	T	C
Bd1	337310	A	G
Bd1	337393	C	T
Bd1	337394	G	A
Bd1	337400	A	T
Bd1	337405	G	A
Bd1	337450	A	G
Bd1	337452	C	T
Bd1	337480	G	C
Bd1	338129	T	A
[truncated: 998,000+ more rows]
