# Supplementary material for: Homoeolog-specific activation of genes for heat acclimation in the allopolyploid grass Brachypodium hybridum
Source: Gigascience. 2018 Mar 8;7(4):giy020. doi: 10.1093/gigascience/giy020 (PMC5915950; doi:10.1093/gigascience/giy020)
Supplement: Additional Files [file giy020_supp.zip › Additional file 4.txt]

use strict;

my $fasta=$ARGV[0];   # Reference file
my $SNPs=$ARGV[1];    # SNP list "Chr\tPos\tRef\tAlt"
my $count=0;

my %hash=();
my $key="";
my $ref="";
open(A,"$fasta");
while(my $line=<A>){
	$line=~s/\r//;
	chomp($line);
	
	if($line=~/^>/){
		$count++;
		$hash{$key}="$ref" if $count >= 2;
		$key="";
		$ref="";
		my @tmp=split(">",$line);
		$key="$tmp[1]";
		#print"$key\n";
		
	}else{
		
		$ref.=$line;
		
	}
	
}
close(A);
$hash{$key}="$ref";

my %hash2=();
open(B,"$SNPs");
while(my $line=<B>){
	$line=~s/\r//;
	chomp($line);
	
	my @tmp=split("\t",$line);
	my $youso="$tmp[0]\t$tmp[1]\t$tmp[2]\t$tmp[3]";
	#print"$youso\n";
	push(@{$hash2{$tmp[0]}},$youso);
	
}
close(B);

my @sorted=sort{(split "Bd",$a)[1]<=>(split "Bd",$b)[1]}keys(%hash);
foreach my $each_sorted(@sorted){
	
	my $refrence=$hash{$each_sorted};
	
	foreach my $each_snp(keys(%hash2)){
		
		if($each_sorted eq $each_snp){
			#print"$each_sorted\t$each_snp\n";
			foreach my $each_snp2(@{$hash2{$each_snp}}){
				
				my @tmp=split("\t",$each_snp2);
				my $base=$tmp[1]-1;
				#my $aa=substr($refrence,$base,1);
				substr($refrence,$base,1,$tmp[3]);
				
				#print"$each_snp2\n";
				#print"$aa $tmp[3]\n";
				
			}
			
		}else{
			
		}
		
	}
	print">$each_sorted\n";
	#print"$refrence\n";
	
	my @array=$refrence=~/.{80}/g;
	my $rest=$';
	foreach my $each_array(@array){
		print"$each_array\n";
	}
	print"$rest\n" if $rest ne "";
	
}
