# Supplementary material for: Homoeolog-specific activation of genes for heat acclimation in the allopolyploid grass Brachypodium hybridum
Source: Gigascience. 2018 Mar 8;7(4):giy020. doi: 10.1093/gigascience/giy020 (PMC5915950; doi:10.1093/gigascience/giy020)
Supplement: Additional Files [file giy020_supp.zip › Additional file 5.txt]

use strict;

my $Bd_sam=$ARGV[0];   # sam file (reference is B. distachyon)
my $Bs_sam=$ARGV[1];   # sam file (reference is B. stacei)
my $name=$ARGV[2];     # Uniq name

my $BhBd="$name.BhBd.sam";
my $BhBs="$name.BhBs.sam";
my $Others="$name.Others.sam";

open(BHBD,">>$BhBd");
open(BHBS,">>$BhBs");
open(OTHERS,">>$Others");

my %Bd_reads=();

my $all_reads=0;
my $BhBd_reads=0;
my $BhBs_reads=0;
my $Other_reads=0;
my $NonMapped_reads=0;

open(A,"$Bd_sam");
while(my $line=<A>){
	$line=~s/\r//;
	chomp($line);
	
	if($line=~/^\@/){
		#print"$line\n";
		
		print BHBD "$line\n";
		print OTHERS "$line\n";
		
	}else{
		#print"$line\n";
		
		my @tmp=split("\t",$line);
		
		if($tmp[2] ne "*"){
			
			$line=~/MD:Z:.+/;
			my $nmi=&get_nmi($&);
			
			$Bd_reads{$tmp[0]}[0]=$line;
			$Bd_reads{$tmp[0]}[1]=$nmi;
			
		}
		
	}
	
}
close(A);

open(B,"$Bs_sam");
while(my $line=<B>){
	$line=~s/\r//;
	chomp($line);
	
	if($line=~/^\@/){
		#print"$line\n";
		
		print BHBS "$line\n";
		
	}else{
		#print"$line\n";
		
		$all_reads++;
		
		my @tmp=split("\t",$line);
		
		if($tmp[2] eq "*"){
			#print"$line\n";
			
			if(exists($Bd_reads{$tmp[0]})){
				
				$BhBd_reads++;
				print BHBD "$Bd_reads{$tmp[0]}[0]\n";
				
			}else{
				
				$NonMapped_reads++;
				
			}
			
		}else{
			#print"$line\n";
			
			$line=~/MD:Z:.+/;
			my $nmi=&get_nmi($&);
			
			if(exists($Bd_reads{$tmp[0]})){
				
				if($Bd_reads{$tmp[0]}[1] < $nmi){
					
					$BhBd_reads++;
					print BHBD "$Bd_reads{$tmp[0]}[0]\n";
					
				}elsif($Bd_reads{$tmp[0]}[1] > $nmi){
					
					$BhBs_reads++;
					print BHBS "$line\n";
					
				}else{
					
					$Other_reads++;
					print OTHERS "$Bd_reads{$tmp[0]}[0]\n";
					
				}
				
			}else{
				
				$BhBs_reads++;
				print BHBS "$line\n";
				
			}
			
		}
		
	}
	
}
close(B);

close(BHBD);
close(BHBS);
close(OTHERS);

#print"$all_reads\t$BhBd_reads\t$BhBs_reads\t$Other_reads\t$NonMapped_reads\n";

sub get_nmi{
	
	my $nmi=$_[0];
	#print"$nmi\n";
	$nmi=~s/MD:Z://;
	#print"$nmi\n";
	$nmi=~s/\t.+//;
	#print"$nmi\n";
	$nmi=~s/\^\D+//g;
	#print"$nmi\n";
	$nmi=(()=$nmi=~/\D/g);
	#print"$nmi\n";
	
	return $nmi;
	
}
