# Supplementary material for: Homoeolog-specific activation of genes for heat acclimation in the allopolyploid grass Brachypodium hybridum
Source: Gigascience. 2018 Mar 8;7(4):giy020. doi: 10.1093/gigascience/giy020 (PMC5915950; doi:10.1093/gigascience/giy020)
Supplement: Additional Files [file giy020_supp.zip › Additional file 6.txt]

Bradi1g00200	GO:0005737,GO:0009056,GO:0016740,GO:0019748
Bradi1g00210	GO:0000166,GO:0005622,GO:0005829,GO:0005886
Bradi1g00213
Bradi1g00215	GO:0000166,GO:0000398,GO:0003676,GO:0017069
Bradi1g00217
Bradi1g00219	GO:0003700,GO:0005634,GO:0005829
Bradi1g00222
Bradi1g00234	GO:0000166,GO:0005524,GO:0005886,GO:0006915,GO:0008219,GO:0043531
Bradi1g00247	GO:0019725
Bradi1g00253
Bradi1g00260	GO:0004672,GO:0005524,GO:0005623,GO:0006464,GO:0006468,GO:0016301
Bradi1g00266	GO:0004672,GO:0005198,GO:0005524,GO:0005773,GO:0005886,GO:0006468,GO:0009719,GO:0016301
Bradi1g00272	GO:0005215,GO:0006810,GO:0006855,GO:0015238,GO:0015297,GO:0055085
Bradi1g00278	GO:0005524,GO:0006915,GO:0043531
Bradi1g00284	GO:0005524,GO:0006915,GO:0043531
Bradi1g00287
Bradi1g00291
Bradi1g00300	GO:0006629,GO:0009719,GO:0016787
Bradi1g00322
Bradi1g00330
Bradi1g00332
Bradi1g00335
Bradi1g00341
Bradi1g00345
Bradi1g00350	GO:0003677,GO:0003899,GO:0005665,GO:0006351,GO:0006366
Bradi1g00360	GO:0003677,GO:0003899,GO:0005665,GO:0006351,GO:0006366
Bradi1g00361
Bradi1g00362
Bradi1g00364
Bradi1g00365
Bradi1g00366
Bradi1g00368
Bradi1g00370
Bradi1g00381
Bradi1g00385
Bradi1g00390	GO:0000166,GO:0004672,GO:0005524,GO:0006464,GO:0006468,GO:0016301
Bradi1g00400	GO:0008375
Bradi1g00405	GO:0005623,GO:0006810,GO:0008289
Bradi1g00410
Bradi1g00412
Bradi1g00413
Bradi1g00415
Bradi1g00417
Bradi1g00427	GO:0003676,GO:0003677,GO:0004003,GO:0005524,GO:0005634,GO:0008026,GO:0016787,GO:0016818
Bradi1g00438	GO:0008270
Bradi1g00450	GO:0005097,GO:0005622,GO:0005739,GO:0007165,GO:0009056,GO:0030234,GO:0032313
Bradi1g00455
Bradi1g00460	GO:0005215,GO:0005524,GO:0006810,GO:0009056,GO:0016787,GO:0016887
Bradi1g00470	GO:0005737,GO:0005777,GO:0009056,GO:0016740,GO:0019748
Bradi1g00480	GO:0005739,GO:0009579
Bradi1g00482
Bradi1g00485
Bradi1g00491
Bradi1g00497
Bradi1g00510	GO:0003723,GO:0003729,GO:0005685,GO:0006376
Bradi1g00517	GO:0000166,GO:0003676,GO:0003723
Bradi1g00530
Bradi1g00535
Bradi1g00540	GO:0006810,GO:0030001,GO:0046872
Bradi1g00552	GO:0005215,GO:0005886,GO:0006810,GO:0009628,GO:0009719
Bradi1g00560	GO:0005886
Bradi1g00563
Bradi1g00567	GO:0003697,GO:0005975,GO:0009790,GO:0009908,GO:0016043,GO:0030528
Bradi1g00580	GO:0004672,GO:0005524,GO:0005634,GO:0005829,GO:0006464,GO:0006468,GO:0016301
Bradi1g00587	GO:0004499,GO:0016491,GO:0050660,GO:0050661,GO:0055114
Bradi1g00600	GO:0005623
Bradi1g00607	GO:0003774,GO:0005524,GO:0005623,GO:0005856,GO:0016459
Bradi1g00620	GO:0005829,GO:0006464,GO:0009056,GO:0016881,GO:0019538
Bradi1g00625
Bradi1g00630
Bradi1g00642
Bradi1g00654	GO:0016021,GO:0022857
Bradi1g00666	GO:0003677,GO:0003700,GO:0006355,GO:0007165,GO:0009719
Bradi1g00672
Bradi1g00678
Bradi1g00690	GO:0005737,GO:0006464,GO:0016787
Bradi1g00700	GO:0005215,GO:0005634,GO:0005773,GO:0005886,GO:0006810,GO:0009719,GO:0016021,GO:0022857,GO:0055085
Bradi1g00710
Bradi1g00720	GO:0016787
Bradi1g00730	GO:0000166,GO:0005524,GO:0005576,GO:0005739,GO:0005829,GO:0005840,GO:0009579,GO:0009790,GO:0016043,GO:0019538,GO:0044267
Bradi1g00740	GO:0016491
Bradi1g00750	GO:0003677,GO:0003700,GO:0006352,GO:0006355,GO:0009791,GO:0016740,GO:0016987
Bradi1g00760	GO:0005215,GO:0005524,GO:0005886,GO:0006810,GO:0009056,GO:0016787,GO:0016887
Bradi1g00770	GO:0006810,GO:0030001,GO:0046872
Bradi1g00780	GO:0005215,GO:0006810,GO:0006855,GO:0015238,GO:0015297,GO:0055085
Bradi1g00785
Bradi1g00790	GO:0005623,GO:0006629,GO:0016787,GO:0016788
Bradi1g00800
Bradi1g00807	GO:0005623,GO:0006629,GO:0016787,GO:0016788
Bradi1g00820
Bradi1g00830
Bradi1g00840
Bradi1g00847	GO:0000166,GO:0005623
Bradi1g00860	GO:0005777,GO:0005886,GO:0016798
Bradi1g00867	GO:0003735,GO:0005198,GO:0005622,GO:0005773,GO:0005829,GO:0005840,GO:0005886,GO:0006412
Bradi1g00880
Bradi1g00887	GO:0006886,GO:0008536
Bradi1g00900	GO:0005634,GO:0005829
Bradi1g00910
Bradi1g00920	GO:0016787
Bradi1g00931	GO:0016787
Bradi1g00940	GO:0006091,GO:0009579,GO:0015979
Bradi1g00950	GO:0000003,GO:0005737,GO:0006629,GO:0007165,GO:0007275,GO:0009628,GO:0009653,GO:0009719,GO:0009791,GO:0009908,GO:0016043,GO:0016049,GO:0016491,GO:0016706,GO:0055114
Bradi1g00960	GO:0005524,GO:0006915,GO:0043531
Bradi1g00970	GO:0030246
Bradi1g00980	GO:0005198,GO:0005840,GO:0006412,GO:0044238
Bradi1g00990	GO:0006464,GO:0007154,GO:0009991,GO:0016301,GO:0030234
Bradi1g01000	GO:0005215,GO:0005829,GO:0006629,GO:0006810,GO:0048037
Bradi1g01007	GO:0003677,GO:0004003,GO:0006303,GO:0016817
Bradi1g01014
Bradi1g01021
Bradi1g01030	GO:0003677,GO:0003700
Bradi1g01040	GO:0000166,GO:0005524,GO:0009056,GO:0009628,GO:0016787,GO:0016887,GO:0019538
Bradi1g01047	GO:0005739
Bradi1g01058	GO:0003700,GO:0005634,GO:0006355,GO:0043565
Bradi1g01070	GO:0005730
Bradi1g01075
Bradi1g01080	GO:0009628
Bradi1g01090	GO:0003677,GO:0005096,GO:0005634,GO:0008060,GO:0008270,GO:0009056,GO:0009719,GO:0030234,GO:0032312
Bradi1g01100	GO:0003723,GO:0004518
Bradi1g01110	GO:0000166,GO:0003676,GO:0003723
Bradi1g01120	GO:0003723,GO:0004518,GO:0004525,GO:0005773,GO:0006396
Bradi1g01130	GO:0003677,GO:0003700,GO:0005634,GO:0006355,GO:0043565
Bradi1g01140	GO:0005634,GO:0005654,GO:0016787
Bradi1g01150	GO:0004553,GO:0005618,GO:0005975,GO:0006073,GO:0016740,GO:0016762,GO:0016787,GO:0048046
Bradi1g01160
Bradi1g01170	GO:0000003,GO:0003950,GO:0009628,GO:0009653,GO:0009790,GO:0009791,GO:0016740
Bradi1g01172
Bradi1g01174	GO:0004871,GO:0005622,GO:0005886,GO:0006259,GO:0007049,GO:0007165,GO:0007275,GO:0009653,GO:0016043,GO:0016049,GO:0030154
Bradi1g01176
Bradi1g01178
Bradi1g01180	GO:0000166,GO:0005524,GO:0009056,GO:0009628,GO:0016787,GO:0016887,GO:0019538
Bradi1g01190	GO:0005886,GO:0006629,GO:0009056,GO:0016787,GO:0016788
Bradi1g01200	GO:0005634,GO:0005654,GO:0016787
Bradi1g01210	GO:0005215,GO:0005634,GO:0006810,GO:0007165,GO:0007275,GO:0009719,GO:0009791
Bradi1g01220
Bradi1g01227
Bradi1g01240	GO:0000166,GO:0005524,GO:0009056,GO:0009628,GO:0016787,GO:0016887,GO:0019538
Bradi1g01250	GO:0000166,GO:0005524,GO:0005886,GO:0006915,GO:0008219,GO:0043531
Bradi1g01257	GO:0000166,GO:0005524,GO:0005623,GO:0006915,GO:0043531
Bradi1g01270
Bradi1g01280
Bradi1g01290	GO:0019538
Bradi1g01300	GO:0003677,GO:0003700,GO:0005622,GO:0043565
Bradi1g01305
Bradi1g01310
Bradi1g01320
Bradi1g01330
Bradi1g01332
Bradi1g01334
Bradi1g01336
Bradi1g01338
Bradi1g01342
Bradi1g01344
Bradi1g01350	GO:0003677,GO:0003700,GO:0005634,GO:0006355,GO:0043565
Bradi1g01357	GO:0000166,GO:0005524,GO:0009056,GO:0009628,GO:0016787,GO:0016887,GO:0019538
Bradi1g01363
Bradi1g01368	GO:0004672,GO:0005524,GO:0005886,GO:0006468,GO:0016301,GO:0030246
Bradi1g01374	GO:0000166,GO:0005524,GO:0005886,GO:0006915,GO:0043531
Bradi1g01380	GO:0000166,GO:0005524,GO:0005623,GO:0006915,GO:0043531
Bradi1g01387	GO:0000166,GO:0005524,GO:0005623,GO:0006915,GO:0043531
Bradi1g01397	GO:0000166,GO:0005524,GO:0005886,GO:0006915,GO:0043531
Bradi1g01407	GO:0000166,GO:0005524,GO:0005623,GO:0006915,GO:0043531
Bradi1g01420	GO:0000166,GO:0005524,GO:0009056,GO:0016787
Bradi1g01432	GO:0000166,GO:0004672,GO:0005524,GO:0005623,GO:0006464,GO:0006468,GO:0007165,GO:0016301
Bradi1g01442	GO:0000166,GO:0004672,GO:0005524,GO:0005623,GO:0006464,GO:0006468,GO:0007165,GO:0016301
Bradi1g01450	GO:0004190,GO:0005623,GO:0006508,GO:0016787,GO:0019538
Bradi1g01455	GO:0004190,GO:0005623,GO:0006508,GO:0016787,GO:0019538
Bradi1g01460	GO:0000003,GO:0004592,GO:0005829,GO:0009790,GO:0009791,GO:0015940
Bradi1g01470
Bradi1g01480	GO:0000003,GO:0005634,GO:0005737,GO:0006810,GO:0009607,GO:0009791,GO:0019538
Bradi1g01487
Bradi1g01500
Bradi1g01507	GO:0005739,GO:0006457,GO:0007275,GO:0008219,GO:0009653,GO:0009856,GO:0016043,GO:0019538,GO:0030154,GO:0031072,GO:0051082
Bradi1g01520	GO:0000003,GO:0005634,GO:0007275,GO:0009628,GO:0009791,GO:0009908
Bradi1g01530	GO:0005634,GO:0005654,GO:0005730,GO:0005737,GO:0005829,GO:0009628
Bradi1g01541	GO:0000775,GO:0005773,GO:0005886,GO:0007049,GO:0007067,GO:0016043
Bradi1g01551	GO:0000166,GO:0005524,GO:0006915,GO:0043531
Bradi1g01560	GO:0000003,GO:0005622,GO:0005634,GO:0005737,GO:0005829,GO:0007275,GO:0009056,GO:0009790,GO:0009791,GO:0019538
Bradi1g01570	GO:0005215,GO:0006810,GO:0009055,GO:0015035,GO:0045454
Bradi1g01580	GO:0000166,GO:0003746,GO:0003924,GO:0005525,GO:0005618,GO:0005622,GO:0005739,GO:0006412,GO:0006414,GO:0008135
Bradi1g01590
Bradi1g01593
Bradi1g01594	GO:0005618,GO:0006508,GO:0008219,GO:0008234,GO:0016787,GO:0019538,GO:0030154
Bradi1g01596
Bradi1g01598	GO:0005623,GO:0006508,GO:0008234,GO:0016787,GO:0019538
Bradi1g01600	GO:0003700,GO:0009628
Bradi1g01610	GO:0005507,GO:0005576,GO:0009055,GO:0009856,GO:0009908,GO:0030312
Bradi1g01620	GO:0005773,GO:0016740
Bradi1g01630	GO:0005215,GO:0006810
Bradi1g01640	GO:0003677,GO:0006355,GO:0008652,GO:0016301,GO:0016597
Bradi1g01645
Bradi1g01650	GO:0003677,GO:0006355
Bradi1g01656	GO:0008652,GO:0016301,GO:0016597
Bradi1g01660
Bradi1g01670	GO:0000775,GO:0005773,GO:0005886,GO:0007049,GO:0007067,GO:0016043
Bradi1g01680
Bradi1g01683	GO:0003677,GO:0003700,GO:0006355,GO:0007275
Bradi1g01686
Bradi1g01691
Bradi1g01692	GO:0006091,GO:0009521,GO:0009579,GO:0009767,GO:0015979,GO:0016043,GO:0016168,GO:0019684
Bradi1g01693
Bradi1g01695	GO:0003677,GO:0003700,GO:0006355,GO:0007275,GO:0016787
Bradi1g01700	GO:0005623,GO:0009791,GO:0009856,GO:0016740,GO:0016787,GO:0030170
Bradi1g01710	GO:0005856,GO:0005885,GO:0009653,GO:0015629,GO:0016043,GO:0030041,GO:0034314
Bradi1g01715
Bradi1g01720	GO:0005623,GO:0005783,GO:0006810,GO:0006886,GO:0016021
Bradi1g01730	GO:0005886,GO:0006464,GO:0007165,GO:0008219,GO:0009607
Bradi1g01740	GO:0005773,GO:0006810,GO:0007030,GO:0015031,GO:0016043
Bradi1g01750
Bradi1g01760
Bradi1g01770	GO:0005215,GO:0005739,GO:0006810,GO:0016043
Bradi1g01780	GO:0005777,GO:0016491
Bradi1g01790
Bradi1g01795
Bradi1g01800	GO:0008652,GO:0016301,GO:0016597
Bradi1g01801	GO:0003677,GO:0003700,GO:0005634,GO:0006355,GO:0007275,GO:0009628,GO:0009719
Bradi1g01802
Bradi1g01805	GO:0005623,GO:0009791,GO:0009856,GO:0016740,GO:0016787,GO:0030170
Bradi1g01807	GO:0003677,GO:0003700,GO:0006355,GO:0007275
Bradi1g01810	GO:0005623,GO:0006520,GO:0009791,GO:0009856,GO:0016740,GO:0016787,GO:0016829,GO:0030170
Bradi1g01820	GO:0005886,GO:0006810,GO:0007275,GO:0009653,GO:0009856,GO:0016043,GO:0016049,GO:0030154
Bradi1g01830
Bradi1g01835
Bradi1g01840	GO:0000166,GO:0004672,GO:0005524,GO:0006464,GO:0006468,GO:0016301
Bradi1g01847
Bradi1g01860	GO:0003723,GO:0005886
Bradi1g01870	GO:0005886
Bradi1g01873	GO:0006952
Bradi1g01876
Bradi1g01880	GO:0003676,GO:0003723,GO:0005634,GO:0009628
Bradi1g01890
Bradi1g01900	GO:0007165,GO:0009579,GO:0016021,GO:0016043,GO:0051205
Bradi1g01910
Bradi1g01920	GO:0005623,GO:0005975,GO:0006091,GO:0006629,GO:0016787,GO:0016788
Bradi1g01930	GO:0000159,GO:0007165,GO:0008601
Bradi1g01936	GO:0000166,GO:0004672,GO:0005524,GO:0005886,GO:0006464,GO:0006468,GO:0016301
Bradi1g01942	GO:0004649,GO:0005975,GO:0009607,GO:0009628,GO:0016787
Bradi1g01946	GO:0003676,GO:0003677,GO:0003917,GO:0006265,GO:0008270
Bradi1g01948	GO:0004649,GO:0005975,GO:0009607,GO:0009628,GO:0016787
Bradi1g01950
Bradi1g01958
Bradi1g01965
Bradi1g01970
Bradi1g01980	GO:0004649,GO:0005975,GO:0009607,GO:0009628,GO:0016787
Bradi1g01985	GO:0000166,GO:0004672,GO:0005524,GO:0005886,GO:0006464,GO:0006468,GO:0007165,GO:0016301
Bradi1g01990	GO:0006355,GO:0008270
Bradi1g02000
Bradi1g02010
Bradi1g02020	GO:0000003,GO:0003729,GO:0005685,GO:0005829,GO:0006376
Bradi1g02030	GO:0003723,GO:0003735,GO:0005198,GO:0005840,GO:0006412,GO:0009579,GO:0019843
Bradi1g02040
Bradi1g02050	GO:0000003,GO:0003676,GO:0003723,GO:0004518,GO:0005634,GO:0005737,GO:0005829,GO:0007275,GO:0009607,GO:0009628,GO:0009653,GO:0009719,GO:0009790,GO:0009791,GO:0030154,GO:0040029
Bradi1g02056
Bradi1g02060
Bradi1g02071
Bradi1g02080
Bradi1g02090	GO:0000003,GO:0005829,GO:0005886,GO:0009628,GO:0009790,GO:0009791
Bradi1g02100	GO:0000166,GO:0003924,GO:0005525,GO:0005622,GO:0005634,GO:0005737,GO:0005768,GO:0005829,GO:0005886,GO:0007264
Bradi1g02103
Bradi1g02107	GO:0005623,GO:0016491
Bradi1g02117	GO:0005634,GO:0005829,GO:0006810,GO:0007049,GO:0009790,GO:0009791,GO:0016043,GO:0030234
Bradi1g02130
Bradi1g02137
Bradi1g02145	GO:0000774,GO:0006457,GO:0042803,GO:0051087
Bradi1g02150	GO:0006629,GO:0009055,GO:0016491,GO:0055114
Bradi1g02160	GO:0000166,GO:0004672,GO:0005524,GO:0005886,GO:0006464,GO:0006468,GO:0016301
Bradi1g02165
Bradi1g02170	GO:0005739,GO:0005773
Bradi1g02180
Bradi1g02185
Bradi1g02187
Bradi1g02190
Bradi1g02200	GO:0004869,GO:0005618,GO:0030234
Bradi1g02205
Bradi1g02210	GO:0000166,GO:0004672,GO:0004674,GO:0005524,GO:0005886,GO:0005975,GO:0006464,GO:0006468,GO:0009653,GO:0016021,GO:0016043,GO:0016049,GO:0016301,GO:0019725,GO:0030247
Bradi1g02220	GO:0005739
Bradi1g02230
Bradi1g02240	GO:0003678,GO:0004222,GO:0005524,GO:0005739,GO:0006281,GO:0006310,GO:0006508,GO:0009056,GO:0009378,GO:0016787,GO:0016887,GO:0019538
Bradi1g02247	GO:0003678,GO:0004222,GO:0005524,GO:0005739,GO:0006281,GO:0006310,GO:0006508,GO:0009056,GO:0009378,GO:0016787,GO:0016887,GO:0019538
Bradi1g02253
Bradi1g02260
Bradi1g02270	GO:0005618,GO:0005773
Bradi1g02273
Bradi1g02280	GO:0000166,GO:0004672,GO:0005524,GO:0006464,GO:0006468,GO:0016301
Bradi1g02290	GO:0004672,GO:0005509,GO:0005524,GO:0005886,GO:0006464,GO:0006468,GO:0016301,GO:0030247
Bradi1g02300
Bradi1g02303	GO:0000166,GO:0005524,GO:0005618,GO:0005634,GO:0005739,GO:0005829,GO:0006457,GO:0007275,GO:0009056,GO:0009607,GO:0009628,GO:0009791,GO:0009908,GO:0016787,GO:0019538,GO:0051082
Bradi1g02304
Bradi1g02306
Bradi1g02310	GO:0005623,GO:0005737,GO:0005856,GO:0005886,GO:0016043
Bradi1g02327	GO:0000003,GO:0003700,GO:0006355,GO:0006508,GO:0008234,GO:0009790,GO:0009791,GO:0016787,GO:0019538,GO:0043565
Bradi1g02338	GO:0005975,GO:0007165
Bradi1g02350	GO:0000166,GO:0005634,GO:0005739,GO:0008270,GO:0016491,GO:0055114
Bradi1g02361
Bradi1g02370	GO:0005215,GO:0006810,GO:0006855,GO:0015238,GO:0015297,GO:0055085
Bradi1g02380	GO:0004497,GO:0004506,GO:0016021,GO:0050660,GO:0055114,GO:0071949
Bradi1g02390	GO:0004497,GO:0004506,GO:0016021,GO:0050660,GO:0055114
Bradi1g02400	GO:0003690,GO:0005739,GO:0006355
Bradi1g02410	GO:0003676,GO:0003700,GO:0005622,GO:0005634,GO:0008270,GO:0009628
Bradi1g02420	GO:0005215,GO:0005886,GO:0006810,GO:0008519,GO:0009607,GO:0015696,GO:0072488
Bradi1g02430	GO:0004252,GO:0005829,GO:0005886,GO:0016787,GO:0042802,GO:0043086
Bradi1g02440	GO:0000166,GO:0004672,GO:0005524,GO:0005529,GO:0005886,GO:0006464,GO:0006468,GO:0016301,GO:0030246,GO:0048544
Bradi1g02450	GO:0005739
Bradi1g02460
Bradi1g02465	GO:0019538,GO:0031072
Bradi1g02470
Bradi1g02475	GO:0019538,GO:0031072
Bradi1g02480
Bradi1g02483
Bradi1g02487
Bradi1g02490	GO:0004516,GO:0005737,GO:0009435,GO:0016740,GO:0019363
Bradi1g02497
Bradi1g02505
Bradi1g02510	GO:0005737,GO:0005794,GO:0005856,GO:0005886,GO:0005975,GO:0016043,GO:0016049,GO:0016740,GO:0016760,GO:0030244
Bradi1g02517	GO:0005737,GO:0009056
Bradi1g02530	GO:0005783,GO:0016787,GO:0019538
Bradi1g02535
Bradi1g02540	GO:0005623
Bradi1g02550	GO:0009523,GO:0009579,GO:0009654,GO:0015979
Bradi1g02560
Bradi1g02570	GO:0000166,GO:0003676,GO:0003723,GO:0005634,GO:0005737,GO:0005829,GO:0008270,GO:0009628
Bradi1g02575	GO:0005506,GO:0005623,GO:0009055,GO:0016705,GO:0019825,GO:0020037,GO:0055114
Bradi1g02580	GO:0005198,GO:0005618,GO:0005730,GO:0005739,GO:0005829,GO:0005856,GO:0005886,GO:0007275,GO:0009628,GO:0009653,GO:0009719,GO:0009791,GO:0016043,GO:0016049,GO:0030154
Bradi1g02590	GO:0006091,GO:0009055,GO:0051536
Bradi1g02597	GO:0000062,GO:0005634,GO:0005737,GO:0005829,GO:0006810,GO:0008289,GO:0009628,GO:0009719
Bradi1g02610
Bradi1g02615
Bradi1g02621	GO:0003677,GO:0003899,GO:0005634,GO:0006351,GO:0008270,GO:0016740,GO:0032549
Bradi1g02630	GO:0005739
Bradi1g02635
Bradi1g02637
Bradi1g02640	GO:0003676,GO:0003677,GO:0006355,GO:0008270
Bradi1g02645
Bradi1g02650	GO:0003676,GO:0003677,GO:0006355,GO:0008270
Bradi1g02670	GO:0005506,GO:0009055,GO:0016705,GO:0019825,GO:0020037,GO:0055114
Bradi1g02680	GO:0004871,GO:0004872,GO:0005525,GO:0005634,GO:0005737,GO:0006810,GO:0007049,GO:0007165
Bradi1g02685
Bradi1g02690	GO:0016787
Bradi1g02697	GO:0003677,GO:0004518,GO:0005829,GO:0006259,GO:0006281
Bradi1g02710	GO:0005829,GO:0006091,GO:0008270,GO:0016787
Bradi1g02720	GO:0004650,GO:0005773,GO:0005975,GO:0016787
Bradi1g02730	GO:0006396
Bradi1g02735	GO:0005506,GO:0009055,GO:0016705,GO:0019825,GO:0020037,GO:0055114
Bradi1g02740	GO:0006396
Bradi1g02750	GO:0005623
Bradi1g02755
Bradi1g02760	GO:0003677,GO:0003700,GO:0005634
Bradi1g02770
Bradi1g02780	GO:0008033,GO:0008168,GO:0016740
Bradi1g02790	GO:0016491
Bradi1g02800	GO:0019538,GO:0031072
Bradi1g02805	GO:0008415,GO:0016740,GO:0016746
Bradi1g02810	GO:0000166,GO:0005524,GO:0005829,GO:0005975,GO:0016301,GO:0016310
Bradi1g02820	GO:0005623,GO:0006508,GO:0008234,GO:0016787,GO:0019538
Bradi1g02830
Bradi1g02840
Bradi1g02850
Bradi1g02860
Bradi1g02870	GO:0005198,GO:0005773,GO:0005886,GO:0006810,GO:0006886,GO:0016192,GO:0030130,GO:0030132
Bradi1g02880
Bradi1g02890
Bradi1g02900
Bradi1g02910
Bradi1g02920	GO:0004722,GO:0006464,GO:0006470,GO:0016787
Bradi1g02930	GO:0005829
Bradi1g02940	GO:0005509,GO:0005739,GO:0005773,GO:0005783,GO:0006457,GO:0009628,GO:0051082
Bradi1g02950	GO:0003676
Bradi1g02960	GO:0000166,GO:0005622,GO:0005635,GO:0005730,GO:0005886,GO:0006810,GO:0016043
Bradi1g02970	GO:0000166,GO:0004672,GO:0005524,GO:0005886,GO:0006464,GO:0006468,GO:0016301
Bradi1g02980	GO:0005739
Bradi1g02990	GO:0000166,GO:0005739
Bradi1g03000
Bradi1g03010
Bradi1g03020	GO:0003677,GO:0003700,GO:0006355,GO:0008270,GO:0043565
Bradi1g03030	GO:0003723,GO:0005730
Bradi1g03040	GO:0019538,GO:0031072
Bradi1g03050	GO:0004806,GO:0006629,GO:0009056,GO:0016042,GO:0016787
Bradi1g03056	GO:0004857,GO:0016787,GO:0030234,GO:0030599
Bradi1g03063	GO:0005506,GO:0009055,GO:0009628,GO:0016705,GO:0019825,GO:0020037,GO:0055114
Bradi1g03070	GO:0004857,GO:0030599
Bradi1g03080	GO:0004857,GO:0030599
Bradi1g03090
Bradi1g03100
Bradi1g03105	GO:0004857
Bradi1g03110	GO:0005777,GO:0016787
Bradi1g03120	GO:0005777,GO:0016787
Bradi1g03130	GO:0005739
Bradi1g03136
Bradi1g03142
Bradi1g03146	GO:0003677,GO:0003700,GO:0006355,GO:0007275
Bradi1g03150
Bradi1g03160	GO:0007154,GO:0009991
Bradi1g03170	GO:0005623
Bradi1g03180	GO:0003676,GO:0003677,GO:0003723,GO:0004386,GO:0005524,GO:0005634,GO:0008270,GO:0016787
Bradi1g03185
Bradi1g03191
Bradi1g03196
Bradi1g03200	GO:0005215,GO:0006810,GO:0006812,GO:0015299,GO:0016021,GO:0055085
Bradi1g03207	GO:0004553,GO:0005623,GO:0005975,GO:0016787
Bradi1g03220	GO:0003735,GO:0005198,GO:0005622,GO:0005840,GO:0006412
Bradi1g03230	GO:0004857,GO:0005623,GO:0016787,GO:0030234,GO:0030599
Bradi1g03235	GO:0005634,GO:0006464,GO:0008270,GO:0016043,GO:0016740,GO:0018024,GO:0034968,GO:0042393
Bradi1g03240	GO:0004857,GO:0005623,GO:0016787,GO:0030234,GO:0030599
Bradi1g03245	GO:0003677,GO:0003700,GO:0006355,GO:0007275
Bradi1g03250	GO:0005623,GO:0016787,GO:0016788
Bradi1g03260	GO:0005737,GO:0009607,GO:0009719,GO:0009791,GO:0016833
Bradi1g03270	GO:0000166,GO:0003676,GO:0003723,GO:0008270,GO:0046872
Bradi1g03277	GO:0000166,GO:0004672,GO:0005524,GO:0005623,GO:0006464,GO:0006468,GO:0016301,GO:0030246
Bradi1g03283
Bradi1g03290
Bradi1g03307
Bradi1g03313	GO:0003677,GO:0003700,GO:0006355,GO:0007275
Bradi1g03320
Bradi1g03330	GO:0000166,GO:0003677,GO:0003918,GO:0005524,GO:0005622,GO:0006259,GO:0006265,GO:0009056,GO:0016787
Bradi1g03340	GO:0009579
Bradi1g03350	GO:0005215,GO:0006810
Bradi1g03355
Bradi1g03360	GO:0000166,GO:0004672,GO:0005524,GO:0005623,GO:0006464,GO:0006468,GO:0016301,GO:0030246
Bradi1g03367	GO:0000166,GO:0004672,GO:0005524,GO:0006464,GO:0006468,GO:0007275,GO:0016301
Bradi1g03380	GO:0007275,GO:0009653,GO:0016043
Bradi1g03392	GO:0009606,GO:0009628
Bradi1g03400	GO:0003711,GO:0005622,GO:0006355,GO:0032968
Bradi1g03410	GO:0005215,GO:0005739,GO:0006626,GO:0006810,GO:0016043,GO:0042719,GO:0045039
Bradi1g03420	GO:0000166,GO:0004672,GO:0005524,GO:0005886,GO:0006464,GO:0006468,GO:0016301
Bradi1g03431
Bradi1g03440	GO:0003676,GO:0005737,GO:0006479,GO:0008168,GO:0008276,GO:0016740
Bradi1g03450	GO:0005622,GO:0016043
Bradi1g03460
Bradi1g03470	GO:0005516
Bradi1g03480	GO:0005215,GO:0005618,GO:0005773,GO:0006810,GO:0055085
Bradi1g03483
Bradi1g03486	GO:0005215,GO:0005618,GO:0005773,GO:0006810,GO:0055085
Bradi1g03490	GO:0000166,GO:0003924,GO:0005525,GO:0005622,GO:0005737,GO:0005768,GO:0005886,GO:0006810,GO:0007165,GO:0007264,GO:0009056,GO:0016787
Bradi1g03500	GO:0005215,GO:0006810,GO:0006857,GO:0016021,GO:0055085
Bradi1g03510	GO:0004867,GO:0005576
Bradi1g03520	GO:0005634,GO:0007154,GO:0009628,GO:0009991
Bradi1g03530	GO:0005215,GO:0005773,GO:0006810,GO:0016021,GO:0022857,GO:0055085
Bradi1g03537	GO:0004672,GO:0005524,GO:0005886,GO:0006468,GO:0016301,GO:0030246
Bradi1g03550	GO:0006807,GO:0009039,GO:0016151,GO:0016787,GO:0019627,GO:0043419
Bradi1g03555
Bradi1g03560
Bradi1g03580	GO:0019538,GO:0031072
Bradi1g03590	GO:0005634,GO:0005737,GO:0009628
Bradi1g03595
Bradi1g03600	GO:0001510,GO:0003676,GO:0008168,GO:0016740,GO:0032259
Bradi1g03605
Bradi1g03610	GO:0003854,GO:0005576,GO:0006694,GO:0009579,GO:0009607,GO:0016616,GO:0055114
Bradi1g03620	GO:0003700,GO:0005634,GO:0005829
Bradi1g03627
Bradi1g03633
Bradi1g03640	GO:0005618,GO:0005829,GO:0009653,GO:0016043,GO:0016049
Bradi1g03650	GO:0000166,GO:0004672,GO:0005524,GO:0005886,GO:0006464,GO:0006468,GO:0016301
Bradi1g03660	GO:0005783,GO:0005975,GO:0006464,GO:0016740
Bradi1g03670	GO:0005623
Bradi1g03672
Bradi1g03675
Bradi1g03681
Bradi1g03686
Bradi1g03690	GO:0004722,GO:0005886,GO:0006464,GO:0006470,GO:0007275,GO:0016787
Bradi1g03700	GO:0003735,GO:0005198,GO:0005622,GO:0005773,GO:0005829,GO:0005840,GO:0006412
Bradi1g03710	GO:0003677,GO:0003700,GO:0006355,GO:0008270
Bradi1g03720	GO:0000166,GO:0000902,GO:0005524,GO:0005576,GO:0005618,GO:0005634,GO:0005730,GO:0005737,GO:0005773,GO:0005829,GO:0005840,GO:0005886,GO:0009607,GO:0009628,GO:0009791,GO:0019538
Bradi1g03730	GO:0005215,GO:0006810
Bradi1g03737	GO:0003676,GO:0008270
Bradi1g03750	GO:0003779,GO:0005622,GO:0005856,GO:0015629,GO:0030042
Bradi1g03760	GO:0003779,GO:0005622,GO:0005739,GO:0005829,GO:0005886,GO:0015629,GO:0030042
Bradi1g03770	GO:0003676,GO:0003700,GO:0005622
Bradi1g03780	GO:0003676,GO:0003700,GO:0005622
Bradi1g03790	GO:0003676,GO:0003700,GO:0005622
Bradi1g03800	GO:0005634,GO:0005829,GO:0006259,GO:0006464,GO:0007165,GO:0007275,GO:0008641,GO:0009628,GO:0009653,GO:0009719
Bradi1g03810	GO:0003676,GO:0003700,GO:0009628
Bradi1g03820	GO:0000166,GO:0003924,GO:0005525,GO:0005622,GO:0005634,GO:0005737,GO:0005886,GO:0006810,GO:0007165,GO:0007264
Bradi1g03827	GO:0005886
Bradi1g03840	GO:0005634,GO:0005773,GO:0005783,GO:0009628,GO:0009719,GO:0016872,GO:0019748,GO:0042398
Bradi1g03850	GO:0006810,GO:0030001,GO:0046872
Bradi1g03853
Bradi1g03856
Bradi1g03860	GO:0005829,GO:0006508,GO:0006629,GO:0008237,GO:0008270,GO:0016787,GO:0019370,GO:0019538
Bradi1g03867
Bradi1g03880	GO:0000003,GO:0003700,GO:0005634,GO:0006355,GO:0007275,GO:0009653,GO:0009791,GO:0009908,GO:0030154
Bradi1g03890
Bradi1g03900	GO:0003677,GO:0005634,GO:0005829,GO:0006355,GO:0042393
Bradi1g03910	GO:0003854,GO:0005829,GO:0006694,GO:0016491,GO:0016616,GO:0019748,GO:0044237,GO:0050662,GO:0055114
Bradi1g03920	GO:0003993,GO:0005773,GO:0016787
Bradi1g03925	GO:0007154,GO:0008137,GO:0009991,GO:0055114
Bradi1g03930
Bradi1g03940
Bradi1g03947
Bradi1g03950
Bradi1g03951
Bradi1g03953	GO:0000775,GO:0005622,GO:0005634,GO:0007049,GO:0045132
Bradi1g03954
Bradi1g03956
Bradi1g03962
Bradi1g03965
Bradi1g03972
Bradi1g03977
Bradi1g03980	GO:0005215,GO:0006810,GO:0009607
Bradi1g03990	GO:0000398,GO:0005634,GO:0005730,GO:0007275,GO:0009653,GO:0009791,GO:0009908
Bradi1g04000	GO:0005737,GO:0005856,GO:0005886,GO:0007275,GO:0009653,GO:0016043,GO:0030036,GO:0030154
Bradi1g04010
Bradi1g04015
Bradi1g04020
Bradi1g04030
Bradi1g04040
Bradi1g04050
Bradi1g04055
Bradi1g04060	GO:0000166,GO:0005525,GO:0005622,GO:0016043
Bradi1g04070	GO:0003735,GO:0005198,GO:0005622,GO:0005829,GO:0005840,GO:0006412
Bradi1g04080	GO:0004672,GO:0005524,GO:0006464,GO:0006468,GO:0016301
Bradi1g04090	GO:0006464
Bradi1g04097	GO:0000003,GO:0003676,GO:0003677,GO:0003700,GO:0005634,GO:0006351,GO:0008270,GO:0009719,GO:0009791,GO:0009908,GO:0030528
Bradi1g04110	GO:0003677,GO:0003700,GO:0005634,GO:0006355
Bradi1g04120	GO:0003676,GO:0003723
Bradi1g04125
Bradi1g04130	GO:0003735,GO:0005198,GO:0005622,GO:0005840,GO:0006412
Bradi1g04135
Bradi1g04140	GO:0004489,GO:0005829,GO:0006555,GO:0055114
Bradi1g04145
Bradi1g04150	GO:0003677,GO:0003700,GO:0006355,GO:0007275
Bradi1g04160	GO:0003735,GO:0005198,GO:0005829,GO:0005840,GO:0005886,GO:0006412
Bradi1g04170	GO:0005509
Bradi1g04180	GO:0008270
Bradi1g04191
Bradi1g04200	GO:0005886,GO:0016021
Bradi1g04210	GO:0000166,GO:0003677,GO:0003916,GO:0003918,GO:0005524,GO:0005622,GO:0005634,GO:0005694,GO:0006259,GO:0006265,GO:0007049,GO:0009056,GO:0016043,GO:0016787
Bradi1g04215
Bradi1g04220	GO:0000166,GO:0004871,GO:0005525,GO:0005622,GO:0005634,GO:0005737,GO:0005773,GO:0005829,GO:0005886,GO:0006464,GO:0007186,GO:0007264,GO:0019001,GO:0030234
Bradi1g04226	GO:0000166,GO:0005622
Bradi1g04229	GO:0003677,GO:0003700,GO:0006355,GO:0007275
Bradi1g04232	GO:0003735,GO:0005198,GO:0005622,GO:0005840,GO:0006412
Bradi1g04240	GO:0000166,GO:0003676,GO:0003723
Bradi1g04245	GO:0000166,GO:0003676,GO:0003723
Bradi1g04250	GO:0000413,GO:0003755,GO:0005773,GO:0005829,GO:0005886,GO:0006457,GO:0006464,GO:0019538
Bradi1g04261
Bradi1g04270	GO:0006338,GO:0006355,GO:0031011
Bradi1g04280	GO:0003677,GO:0003700,GO:0006355,GO:0030528,GO:0046983
Bradi1g04286
Bradi1g04287
Bradi1g04288
Bradi1g04290
Bradi1g04292	GO:0005622
Bradi1g04300	GO:0000166,GO:0003677,GO:0005524,GO:0006260,GO:0015979,GO:0015995,GO:0016787,GO:0016851
Bradi1g04305
Bradi1g04310	GO:0004806,GO:0005525,GO:0005737,GO:0006629,GO:0009056,GO:0016787
Bradi1g04320	GO:0005829,GO:0006629,GO:0007165,GO:0009628,GO:0016491,GO:0019748,GO:0044237,GO:0050662
Bradi1g04330	GO:0000003,GO:0000166,GO:0005525,GO:0005622,GO:0005739,GO:0007264,GO:0007275,GO:0009653,GO:0009790,GO:0009791,GO:0009856,GO:0016043,GO:0016049,GO:0030154
Bradi1g04337	GO:0003677
Bradi1g04348
Bradi1g04359
Bradi1g04370	GO:0005623
Bradi1g04390
Bradi1g04397	GO:0003774,GO:0003777,GO:0005524,GO:0005871,GO:0007018,GO:0007049,GO:0007275,GO:0008017,GO:0009653,GO:0016043
Bradi1g04403
Bradi1g04410	GO:0005623
Bradi1g04420	GO:0005623
Bradi1g04430	GO:0005576,GO:0005618,GO:0008289,GO:0009628,GO:0009719
Bradi1g04440	GO:0000166,GO:0004672,GO:0005524,GO:0005886,GO:0006464,GO:0006468,GO:0009103,GO:0016301,GO:0016773
Bradi1g04450
Bradi1g04460	GO:0005768,GO:0006464,GO:0007275,GO:0009653,GO:0015031,GO:0016043,GO:0030154
Bradi1g04470	GO:0005623
Bradi1g04477
Bradi1g04490
Bradi1g04500	GO:0005215,GO:0006810,GO:0016021,GO:0055085
Bradi1g04503
Bradi1g04506
Bradi1g04510	GO:0003677,GO:0003700,GO:0005634,GO:0005737,GO:0006355,GO:0043565,GO:0046983
Bradi1g04520	GO:0016787
Bradi1g04527
Bradi1g04540	GO:0004721,GO:0004722,GO:0005886,GO:0006470,GO:0007165,GO:0007275,GO:0009653,GO:0016787
Bradi1g04550	GO:0046872
Bradi1g04561	GO:0003676,GO:0003723,GO:0005634,GO:0005654,GO:0005730,GO:0005737
Bradi1g04570	GO:0000178,GO:0003723,GO:0004518,GO:0005739
Bradi1g04580	GO:0004161,GO:0005524,GO:0005634,GO:0008033,GO:0016740
Bradi1g04590	GO:0016787
Bradi1g04597	GO:0005794,GO:0005886,GO:0005975,GO:0016740,GO:0016760,GO:0030244
Bradi1g04603
Bradi1g04610	GO:0000003,GO:0004650,GO:0005623,GO:0005975,GO:0009838,GO:0009908,GO:0016043,GO:0016787
Bradi1g04620
Bradi1g04625	GO:0009055,GO:0016491,GO:0022904
Bradi1g04630	GO:0000003,GO:0004650,GO:0005623,GO:0005975,GO:0009838,GO:0009908,GO:0016043,GO:0016787
Bradi1g04641	GO:0000003,GO:0004650,GO:0005623,GO:0005975,GO:0009838,GO:0009908,GO:0016043,GO:0016787
Bradi1g04650
Bradi1g04660	GO:0003723,GO:0003735,GO:0005198,GO:0005622,GO:0005829,GO:0005840,GO:0006412
Bradi1g04670	GO:0005618
Bradi1g04677
Bradi1g04679
Bradi1g04681
Bradi1g04683
Bradi1g04690	GO:0005507,GO:0009055
Bradi1g04700	GO:0009522,GO:0009538,GO:0009579,GO:0015979
Bradi1g04710
Bradi1g04720	GO:0005623
Bradi1g04730
Bradi1g04740	GO:0005215,GO:0005739,GO:0005750,GO:0006091,GO:0006122,GO:0008121
Bradi1g04750	GO:0005739
Bradi1g04760
Bradi1g04772
Bradi1g04780
Bradi1g04790	GO:0019725,GO:0045454
Bradi1g04800	GO:0003746,GO:0005737,GO:0006412,GO:0006414,GO:0008135,GO:0043043
Bradi1g04810	GO:0010277,GO:0016491,GO:0051537,GO:0055114
Bradi1g04820	GO:0005783,GO:0005886,GO:0006465,GO:0008233,GO:0016787,GO:0019538
Bradi1g04830	GO:0005777
Bradi1g04835
Bradi1g04840	GO:0005623,GO:0009719,GO:0016787
Bradi1g04850	GO:0005622,GO:0005634,GO:0005730,GO:0005737,GO:0005829,GO:0006464,GO:0016787
Bradi1g04860	GO:0003676,GO:0005524
Bradi1g04870	GO:0005783,GO:0005886,GO:0006629,GO:0016740
Bradi1g04880	GO:0005829,GO:0005975,GO:0016740,GO:0016758,GO:0030259
Bradi1g04890	GO:0005829,GO:0005975,GO:0016740,GO:0016758,GO:0030259
Bradi1g04900	GO:0005783,GO:0005886,GO:0006629,GO:0016740
Bradi1g04903	GO:0005829,GO:0005975,GO:0016740,GO:0016758,GO:0030259
Bradi1g04907	GO:0005576,GO:0005623,GO:0045735
Bradi1g04917	GO:0005829,GO:0005886
Bradi1g04930	GO:0005886,GO:0006810,GO:0008289
Bradi1g04935
Bradi1g04940
Bradi1g04950	GO:0003735,GO:0005198,GO:0005829,GO:0005840,GO:0006412
Bradi1g04953
Bradi1g04957	GO:0005529,GO:0005975,GO:0006464,GO:0006486,GO:0008378,GO:0016740,GO:0016757,GO:0030246
Bradi1g04963
Bradi1g04970
Bradi1g04975
Bradi1g04980	GO:0000166,GO:0005634,GO:0006810,GO:0007275,GO:0009790,GO:0030154
Bradi1g04990	GO:0005529,GO:0005975,GO:0006464,GO:0006486,GO:0008378,GO:0016740,GO:0016757,GO:0030246
Bradi1g05000	GO:0005773,GO:0005794,GO:0006464,GO:0016491,GO:0016706,GO:0055114
Bradi1g05010	GO:0005102,GO:0005576,GO:0007165
Bradi1g05020
Bradi1g05030	GO:0005768,GO:0005886,GO:0006810,GO:0016021,GO:0016192
Bradi1g05037	GO:0003677,GO:0003700,GO:0005634,GO:0006355,GO:0009653,GO:0009908,GO:0030528,GO:0046983
Bradi1g05050	GO:0006629,GO:0016740,GO:0016772
Bradi1g05056
Bradi1g05062	GO:0003676,GO:0003677,GO:0005524,GO:0016787
Bradi1g05070
Bradi1g05080
Bradi1g05090	GO:0004672,GO:0005524,GO:0006464,GO:0006468,GO:0016301
Bradi1g05100
Bradi1g05110	GO:0000166,GO:0003676,GO:0003723
Bradi1g05116	GO:0003919,GO:0009231,GO:0016740
Bradi1g05122	GO:0006810,GO:0008565,GO:0015031,GO:0030904,GO:0042147
Bradi1g05130	GO:0000003,GO:0009790,GO:0009791
Bradi1g05141	GO:0005739,GO:0005829,GO:0005886,GO:0006464,GO:0006662,GO:0009055,GO:0015035,GO:0045454
Bradi1g05150	GO:0005739,GO:0005829,GO:0005886,GO:0006464,GO:0006662,GO:0009055,GO:0015035,GO:0045454
Bradi1g05156
Bradi1g05162	GO:0000003,GO:0003676,GO:0003723,GO:0004518,GO:0005634,GO:0005737,GO:0005829,GO:0007275,GO:0009607,GO:0009628,GO:0009653,GO:0009719,GO:0009790,GO:0009791,GO:0030154,GO:0040029
Bradi1g05170
Bradi1g05180	GO:0009607,GO:0016021,GO:0055085
Bradi1g05190	GO:0000166,GO:0005783,GO:0005886,GO:0006810,GO:0007154,GO:0009991
Bradi1g05192	GO:0005623
Bradi1g05195	GO:0005623
Bradi1g05198
Bradi1g05202
Bradi1g05206
Bradi1g05208
Bradi1g05210	GO:0008299,GO:0009790,GO:0016740
Bradi1g05217
Bradi1g05230
Bradi1g05240	GO:0000003,GO:0000166,GO:0000287,GO:0003924,GO:0005525,GO:0005622,GO:0009056,GO:0009628,GO:0009790,GO:0009791,GO:0015093,GO:0015684,GO:0016021,GO:0016043,GO:0016787
Bradi1g05247	GO:0003677,GO:0003682,GO:0009791,GO:0009908
Bradi1g05260	GO:0005783,GO:0005794,GO:0007165,GO:0009719
Bradi1g05270
Bradi1g05276
Bradi1g05290
Bradi1g05296
Bradi1g05301
Bradi1g05306	GO:0000003,GO:0009790,GO:0009791
Bradi1g05310	GO:0005623,GO:0006464
Bradi1g05320
Bradi1g05322
Bradi1g05325
Bradi1g05328	GO:0016021,GO:0016758
Bradi1g05330	GO:0000786,GO:0003677,GO:0005622,GO:0005634,GO:0005730,GO:0006259,GO:0006334,GO:0016043
Bradi1g05340	GO:0003735,GO:0005198,GO:0005730,GO:0005773,GO:0005829,GO:0005840,GO:0006412
Bradi1g05346	GO:0003700,GO:0005634,GO:0006355,GO:0043565
Bradi1g05360
Bradi1g05371	GO:0005783,GO:0006810
Bradi1g05380	GO:0000003,GO:0003677,GO:0003682,GO:0006259,GO:0006306,GO:0007049,GO:0009790,GO:0009791,GO:0009908,GO:0016740,GO:0040029
Bradi1g05390	GO:0006464,GO:0009628,GO:0046872
Bradi1g05397	GO:0005634,GO:0007154,GO:0009628,GO:0009991
Bradi1g05410	GO:0003700,GO:0005622,GO:0005634,GO:0006355,GO:0009606,GO:0009628,GO:0009719,GO:0040007
Bradi1g05420
Bradi1g05430	GO:0000003,GO:0003677,GO:0003700,GO:0005634,GO:0006355,GO:0030528,GO:0046983
Bradi1g05450	GO:0000105,GO:0004834,GO:0006568
Bradi1g05460	GO:0004834,GO:0006568,GO:0009607
Bradi1g05467	GO:0000105,GO:0004834,GO:0006568,GO:0016765
Bradi1g05480	GO:0003677,GO:0003700,GO:0006355,GO:0043565,GO:0046983
Bradi1g05490	GO:0000166,GO:0003924,GO:0005525,GO:0005623,GO:0009056,GO:0016787
Bradi1g05500
Bradi1g05510	GO:0003735,GO:0005198,GO:0005618,GO:0005730,GO:0005773,GO:0005829,GO:0005840,GO:0005886,GO:0006412
Bradi1g05520	GO:0003723
Bradi1g05530
Bradi1g05535
Bradi1g05540	GO:0005634,GO:0005829,GO:0005886,GO:0009719
Bradi1g05550	GO:0003677,GO:0003700,GO:0005634,GO:0006355,GO:0009408,GO:0043565
Bradi1g05560	GO:0007165,GO:0009653,GO:0009719,GO:0016043,GO:0016049
Bradi1g05570
Bradi1g05580	GO:0006662,GO:0009055,GO:0015035,GO:0045454
Bradi1g05585	GO:0005773
Bradi1g05590	GO:0000003,GO:0009790,GO:0009791
Bradi1g05600	GO:0005198,GO:0005618
Bradi1g05610
Bradi1g05620	GO:0005623
Bradi1g05630	GO:0005215,GO:0006810,GO:0016021,GO:0055085
Bradi1g05640	GO:0005623,GO:0006629,GO:0016787,GO:0016788
Bradi1g05650
Bradi1g05655
Bradi1g05660	GO:0003676,GO:0004518,GO:0004527,GO:0005622,GO:0005634,GO:0005829,GO:0007165,GO:0008270,GO:0009056,GO:0009606,GO:0009628,GO:0009653,GO:0009719,GO:0016043,GO:0016049,GO:0040029
Bradi1g05670	GO:0003676,GO:0003723,GO:0003735,GO:0005198,GO:0005618,GO:0005622,GO:0005773,GO:0005829,GO:0005840,GO:0005886,GO:0006412
Bradi1g05680	GO:0000166,GO:0005739,GO:0006520,GO:0009628,GO:0016491,GO:0055114
Bradi1g05690	GO:0008080,GO:0016740
Bradi1g05700	GO:0008080,GO:0016740
Bradi1g05707	GO:0008137,GO:0015979,GO:0042773,GO:0055114
Bradi1g05715	GO:0003735,GO:0005198,GO:0005622,GO:0005840,GO:0006412,GO:0009579
Bradi1g05721	GO:0005623,GO:0006091,GO:0008137,GO:0042773,GO:0055114
Bradi1g05724
Bradi1g05728	GO:0003677,GO:0003899,GO:0005622,GO:0006351,GO:0016740
Bradi1g05731	GO:0006091,GO:0009055,GO:0009579,GO:0015979,GO:0016491,GO:0022904
Bradi1g05735	GO:0006091,GO:0009523,GO:0009579,GO:0015979,GO:0042301,GO:0050821
Bradi1g05738
Bradi1g05739	GO:0009523,GO:0009539,GO:0015979
Bradi1g05740	GO:0006091,GO:0009521,GO:0009579,GO:0009767,GO:0015979,GO:0016043,GO:0016168,GO:0019684
Bradi1g05741	GO:0006091,GO:0009521,GO:0009579,GO:0009767,GO:0015979,GO:0016043,GO:0016168,GO:0019684
Bradi1g05742	GO:0009523,GO:0009539,GO:0015979
Bradi1g05743	GO:0004252,GO:0006508,GO:0009579,GO:0016787,GO:0019538
Bradi1g05746	GO:0003735,GO:0005198,GO:0005622,GO:0005840,GO:0006412,GO:0019843
Bradi1g05747	GO:0003735,GO:0005198,GO:0005622,GO:0005840,GO:0006412
Bradi1g05748	GO:0006091,GO:0009523,GO:0009579,GO:0015979,GO:0042301,GO:0050821
Bradi1g05749	GO:0003735,GO:0005198,GO:0005622,GO:0005840,GO:0006412
Bradi1g05750	GO:0004252,GO:0006508,GO:0009579,GO:0016787,GO:0019538
Bradi1g05752	GO:0003735,GO:0005198,GO:0005622,GO:0005840,GO:0006412
Bradi1g05753	GO:0003735,GO:0005198,GO:0005622,GO:0005840,GO:0006412,GO:0019843
Bradi1g05755	GO:0003735,GO:0005622,GO:0005840,GO:0006412
Bradi1g05756	GO:0009055,GO:0009579,GO:0015979,GO:0051536
Bradi1g05757	GO:0006091,GO:0009055,GO:0009579,GO:0015979,GO:0016491,GO:0022904
Bradi1g05758	GO:0006091,GO:0009055,GO:0009579,GO:0015979,GO:0016491,GO:0022904
Bradi1g05760	GO:0009579,GO:0016651,GO:0042773,GO:0055114
Bradi1g05761	GO:0003677,GO:0003899,GO:0005622,GO:0006351,GO:0016740,GO:0046983
Bradi1g05762	GO:0008137,GO:0015979,GO:0055114
Bradi1g05763	GO:0003735,GO:0005198,GO:0005622,GO:0005840,GO:0006412
Bradi1g05764	GO:0009055,GO:0009579,GO:0015979,GO:0051536
Bradi1g05765
Bradi1g05766	GO:0006091,GO:0009055,GO:0009579,GO:0015979,GO:0016491,GO:0022904
Bradi1g05767	GO:0003723,GO:0003735,GO:0003743,GO:0005622,GO:0005840,GO:0006412,GO:0006413,GO:0008135
Bradi1g05768	GO:0006091,GO:0009055,GO:0009579,GO:0015979,GO:0016491,GO:0022904
Bradi1g05769	GO:0003735,GO:0005198,GO:0005622,GO:0005840,GO:0006412
Bradi1g05772	GO:0003735,GO:0005198,GO:0005840,GO:0006412
Bradi1g05774	GO:0003735,GO:0005198,GO:0005840,GO:0006412,GO:0019843
Bradi1g05775	GO:0009055,GO:0009512
Bradi1g05776	GO:0003735,GO:0005198,GO:0005622,GO:0005840,GO:0006412
Bradi1g05777
Bradi1g05778	GO:0003735,GO:0005198,GO:0005622,GO:0005840,GO:0006412,GO:0015934
Bradi1g05779	GO:0006091,GO:0009523,GO:0009539,GO:0009579,GO:0015979,GO:0016021,GO:0046872
Bradi1g05781	GO:0005506,GO:0006091,GO:0009055,GO:0009579,GO:0015979,GO:0020037,GO:0031361
Bradi1g05782	GO:0003735,GO:0005198,GO:0005840,GO:0006412
Bradi1g05783	GO:0005623,GO:0016021
Bradi1g05784	GO:0003735,GO:0005622,GO:0005840,GO:0006412
Bradi1g05785	GO:0003677,GO:0003899,GO:0006351
Bradi1g05786
Bradi1g05788	GO:0003735,GO:0005198,GO:0005622,GO:0005840,GO:0006412,GO:0015935
Bradi1g05789
Bradi1g05790	GO:0005215,GO:0006810,GO:0009579,GO:0015078,GO:0015986,GO:0045263
Bradi1g05791	GO:0005524,GO:0009507
Bradi1g05792	GO:0003735,GO:0005198,GO:0005840,GO:0006412
Bradi1g05793
Bradi1g05794	GO:0003735,GO:0005198,GO:0005622,GO:0005840,GO:0006412,GO:0015934
Bradi1g05795
Bradi1g05796	GO:0003735,GO:0005198,GO:0005622,GO:0005840,GO:0006412
Bradi1g05797
Bradi1g05799	GO:0005623,GO:0006091,GO:0008137,GO:0042773,GO:0055114
Bradi1g05801	GO:0003735,GO:0005198,GO:0005622,GO:0005840,GO:0006412,GO:0009579
Bradi1g05804	GO:0003735,GO:0005198,GO:0005622,GO:0005840,GO:0006412
Bradi1g05805	GO:0009512,GO:0009522,GO:0015979
Bradi1g05807	GO:0003735,GO:0005622,GO:0005840,GO:0006412
Bradi1g05808	GO:0003735,GO:0005198,GO:0005622,GO:0005773,GO:0005829,GO:0005840,GO:0005886,GO:0006412
Bradi1g05810
Bradi1g05811
Bradi1g05813	GO:0008080,GO:0016740
Bradi1g05817	GO:0008080,GO:0016740
Bradi1g05827	GO:0006810,GO:0008289
Bradi1g05837	GO:0006810,GO:0007275,GO:0008289
Bradi1g05850	GO:0006810,GO:0008289
Bradi1g05860	GO:0010181,GO:0016491,GO:0055114
Bradi1g05870	GO:0005829,GO:0006629,GO:0007275,GO:0010181,GO:0016491,GO:0055114
Bradi1g05880	GO:0005829,GO:0006629,GO:0007275,GO:0010181,GO:0016491,GO:0055114
Bradi1g05885
Bradi1g05890	GO:0000166,GO:0004672,GO:0005524,GO:0005529,GO:0005623,GO:0006464,GO:0006468,GO:0009875,GO:0016301,GO:0030246,GO:0048544
Bradi1g05895
Bradi1g05900	GO:0004298,GO:0005622,GO:0005773,GO:0005839,GO:0009056,GO:0016787,GO:0019538,GO:0051603
Bradi1g05910	GO:0005618,GO:0045735
Bradi1g05920	GO:0016787
Bradi1g05930	GO:0000166,GO:0004672,GO:0005524,GO:0006464,GO:0006468,GO:0016301
Bradi1g05941	GO:0005618,GO:0045735
Bradi1g05950	GO:0000166,GO:0004672,GO:0005524,GO:0006464,GO:0006468,GO:0016301
Bradi1g05960
Bradi1g05970
Bradi1g05980	GO:0000786,GO:0003677,GO:0005634,GO:0005773,GO:0005829,GO:0005886,GO:0006259,GO:0006334,GO:0006352,GO:0016043
Bradi1g05983
Bradi1g05987
Bradi1g05990	GO:0005507,GO:0009055
Bradi1g05996
Bradi1g06002	GO:0003677,GO:0008270
Bradi1g06010	GO:0005507,GO:0009055
Bradi1g06020	GO:0005507,GO:0009055
Bradi1g06030	GO:0005506,GO:0005623,GO:0009055,GO:0016705,GO:0019825,GO:0020037,GO:0055114
Bradi1g06036	GO:0003677,GO:0008270
Bradi1g06042
Bradi1g06050	GO:0004553,GO:0005886,GO:0005975,GO:0016787
Bradi1g06060	GO:0000003,GO:0000166,GO:0003677,GO:0005524,GO:0005634,GO:0006260,GO:0009790,GO:0009791,GO:0016787
Bradi1g06070	GO:0005829,GO:0007154,GO:0009628,GO:0009991
Bradi1g06080	GO:0004222,GO:0006091,GO:0006464,GO:0006508,GO:0009606,GO:0009628,GO:0009719,GO:0015979,GO:0016043,GO:0016787
Bradi1g06090	GO:0000003,GO:0005829,GO:0006464,GO:0009056,GO:0009628,GO:0009791,GO:0016043,GO:0016881,GO:0019538
Bradi1g06095	GO:0003735,GO:0005198,GO:0005622,GO:0005840,GO:0006412
Bradi1g06100	GO:0000166,GO:0004672,GO:0005524,GO:0005623,GO:0006464,GO:0006468,GO:0007165,GO:0016301
Bradi1g06110	GO:0005215,GO:0005783,GO:0005794,GO:0005886,GO:0006810,GO:0016021,GO:0016192
Bradi1g06122
Bradi1g06130	GO:0005507,GO:0009055
Bradi1g06140	GO:0005507,GO:0009055
Bradi1g06150	GO:0003677,GO:0008270
Bradi1g06160	GO:0009055,GO:0016491,GO:0046872,GO:0051536,GO:0055114
Bradi1g06170	GO:0009055,GO:0016491,GO:0046872,GO:0051536,GO:0055114
Bradi1g06177	GO:0009055,GO:0016491,GO:0046872,GO:0051536,GO:0055114
Bradi1g06190	GO:0003677,GO:0008270
Bradi1g06200	GO:0009055,GO:0016491,GO:0046872,GO:0051536,GO:0055114
Bradi1g06210	GO:0003677,GO:0008270
Bradi1g06220	GO:0000166,GO:0003723,GO:0003735,GO:0005198,GO:0005622,GO:0005829,GO:0005840,GO:0006412,GO:0009628
Bradi1g06222
Bradi1g06225
Bradi1g06230	GO:0006508,GO:0007275,GO:0008233,GO:0009628,GO:0009790,GO:0009791,GO:0009908,GO:0016787,GO:0019538
Bradi1g06235
Bradi1g06241	GO:0016787
Bradi1g06250
Bradi1g06260
Bradi1g06270	GO:0000166,GO:0004672,GO:0005524,GO:0006464,GO:0006468,GO:0009103,GO:0016301,GO:0016773
Bradi1g06280	GO:0000166,GO:0004672,GO:0005524,GO:0005529,GO:0005623,GO:0006464,GO:0006468,GO:0009875,GO:0016301,GO:0030246,GO:0048544
Bradi1g06290	GO:0005623
Bradi1g06300	GO:0004672,GO:0005524,GO:0005777,GO:0006464,GO:0006468,GO:0016301
Bradi1g06310	GO:0005634,GO:0005635,GO:0006810
Bradi1g06315
Bradi1g06320	GO:0005773
Bradi1g06330	GO:0008270
Bradi1g06340	GO:0000166,GO:0005618,GO:0005730,GO:0005829,GO:0005886,GO:0006457,GO:0009056,GO:0009628,GO:0009908,GO:0019538,GO:0031072,GO:0051082
Bradi1g06350	GO:0005886
Bradi1g06360	GO:0005886
Bradi1g06366	GO:0003735,GO:0005198,GO:0005622,GO:0005773,GO:0005783,GO:0005829,GO:0005840,GO:0006412
Bradi1g06372	GO:0005886,GO:0006810,GO:0007165,GO:0008219,GO:0009607,GO:0009719,GO:0016043
Bradi1g06376
Bradi1g06380	GO:0005623
Bradi1g06387	GO:0000003,GO:0005622,GO:0005634,GO:0005829,GO:0006259,GO:0006464,GO:0006511,GO:0007049,GO:0007165,GO:0007275,GO:0009628,GO:0009719,GO:0009790,GO:0009791,GO:0009908,GO:0031461,GO:0031625
Bradi1g06400	GO:0005739
Bradi1g06410	GO:0003676,GO:0003677,GO:0003917,GO:0006265,GO:0008270
Bradi1g06420	GO:0003700,GO:0005622
Bradi1g06421
Bradi1g06422	GO:0000166,GO:0004672,GO:0005524,GO:0005829,GO:0006464,GO:0006468,GO:0016301
Bradi1g06425
Bradi1g06430	GO:0005576,GO:0005634,GO:0005777,GO:0005829,GO:0005840,GO:0016491,GO:0018580,GO:0055114
Bradi1g06435
Bradi1g06440	GO:0005777,GO:0006629,GO:0006810,GO:0009056,GO:0016043
Bradi1g06451
Bradi1g06460	GO:0003700,GO:0007275,GO:0009653,GO:0030154
Bradi1g06470
Bradi1g06480	GO:0005634,GO:0005737,GO:0005829,GO:0008270
Bradi1g06490	GO:0003690,GO:0005739,GO:0006355
Bradi1g06495
Bradi1g06500
Bradi1g06511	GO:0005215,GO:0005737,GO:0006810,GO:0008219,GO:0009607,GO:0017089,GO:0046836,GO:0051861
Bradi1g06520	GO:0003735,GO:0005198,GO:0005622,GO:0005634,GO:0005829,GO:0005840,GO:0006412
Bradi1g06530	GO:0006402,GO:0007275,GO:0030014
Bradi1g06540	GO:0009579,GO:0016491,GO:0055114
Bradi1g06550
Bradi1g06560	GO:0016740,GO:0016757
Bradi1g06570	GO:0005739
Bradi1g06580
Bradi1g06590	GO:0005783,GO:0006629
Bradi1g06601
Bradi1g06610	GO:0005886,GO:0006629,GO:0009607,GO:0016787
Bradi1g06620	GO:0016491,GO:0055114
Bradi1g06630	GO:0005215,GO:0005737,GO:0006810,GO:0008565,GO:0015031
Bradi1g06633
Bradi1g06636	GO:0004185,GO:0005623,GO:0006508,GO:0016787,GO:0019538
Bradi1g06637
Bradi1g06638
Bradi1g06640	GO:0000003,GO:0005198,GO:0005634,GO:0009653,GO:0009790,GO:0009791,GO:0009838,GO:0009908,GO:0016043
Bradi1g06645
Bradi1g06650
Bradi1g06660
Bradi1g06670	GO:0003677,GO:0003700,GO:0005634,GO:0006355,GO:0007165,GO:0009605,GO:0009628,GO:0030528,GO:0046983
Bradi1g06678
Bradi1g06686	GO:0005623
Bradi1g06691	GO:0005623
Bradi1g06695
Bradi1g06700	GO:0005739,GO:0005783
Bradi1g06710
Bradi1g06720	GO:0005506,GO:0005623,GO:0009055,GO:0016705,GO:0019825,GO:0020037,GO:0055114
Bradi1g06730	GO:0005506,GO:0005623,GO:0009055,GO:0016705,GO:0019825,GO:0020037,GO:0055114
Bradi1g06740	GO:0005506,GO:0005623,GO:0009055,GO:0016705,GO:0019825,GO:0020037,GO:0055114
Bradi1g06750	GO:0004751,GO:0005975,GO:0006091,GO:0009052,GO:0009056,GO:0015979
Bradi1g06755	GO:0003735,GO:0005840,GO:0006412
Bradi1g06760
Bradi1g06766
Bradi1g06772	GO:0000166,GO:0005525,GO:0005622,GO:0015093,GO:0015684,GO:0016021
Bradi1g06780	GO:0006480,GO:0008168,GO:0016740
Bradi1g06790	GO:0005506,GO:0005783,GO:0006633,GO:0008219,GO:0016491,GO:0055114
Bradi1g06800	GO:0003924,GO:0005198,GO:0005525,GO:0005856,GO:0005874,GO:0006184,GO:0007017,GO:0009628,GO:0043234,GO:0051258
Bradi1g06810	GO:0003938,GO:0005829,GO:0006164,GO:0009228,GO:0016491,GO:0018580,GO:0055114
Bradi1g06821	GO:0003779,GO:0005622,GO:0015629,GO:0030042
Bradi1g06830	GO:0005886
Bradi1g06840
Bradi1g06851	GO:0003924,GO:0005525,GO:0005730,GO:0005739,GO:0005773,GO:0005829,GO:0005886,GO:0006412,GO:0008135
Bradi1g06861	GO:0003924,GO:0005525,GO:0005730,GO:0005739,GO:0005773,GO:0005829,GO:0005886,GO:0006412,GO:0008135
Bradi1g06864
Bradi1g06867
Bradi1g06870	GO:0003924,GO:0005525,GO:0005730,GO:0005739,GO:0005773,GO:0005829,GO:0005886,GO:0006412,GO:0008135
Bradi1g06880	GO:0005886
Bradi1g06882
Bradi1g06884	GO:0003676,GO:0008270
Bradi1g06887
Bradi1g06890	GO:0009522,GO:0009538,GO:0009579,GO:0015979
Bradi1g06900	GO:0005516
Bradi1g06902
Bradi1g06904
Bradi1g06907	GO:0006355,GO:0008270
Bradi1g06917	GO:0016757
Bradi1g06930	GO:0005794
Bradi1g06945	GO:0005623,GO:0006464,GO:0006506,GO:0006629,GO:0016021,GO:0016740,GO:0017176
Bradi1g06960
Bradi1g06970	GO:0003677,GO:0003700,GO:0006355,GO:0007275
Bradi1g06980	GO:0019538,GO:0031072
Bradi1g06990
Bradi1g06997
Bradi1g06999
Bradi1g07001
Bradi1g07006
Bradi1g07010	GO:0000166,GO:0004672,GO:0005524,GO:0005886,GO:0006464,GO:0006468,GO:0007165,GO:0007275,GO:0009719,GO:0009791,GO:0016301
Bradi1g07020	GO:0000166,GO:0005618,GO:0005739,GO:0006091,GO:0009055,GO:0016491,GO:0055114
Bradi1g07027
Bradi1g07035	GO:0005737,GO:0005829,GO:0006479,GO:0008168,GO:0008276,GO:0016740,GO:0016769,GO:0030170
Bradi1g07043
Bradi1g07051	GO:0004869,GO:0005618,GO:0030234
Bradi1g07060
Bradi1g07070
Bradi1g07080
Bradi1g07090
Bradi1g07110	GO:0005794,GO:0008168,GO:0010181,GO:0051536
Bradi1g07120	GO:0008168,GO:0016740,GO:0032259
Bradi1g07126
Bradi1g07133	GO:0009579
Bradi1g07140	GO:0016787
Bradi1g07145
Bradi1g07150	GO:0005739,GO:0009055,GO:0051536
Bradi1g07160	GO:0003924,GO:0005198,GO:0005525,GO:0005618,GO:0005730,GO:0005773,GO:0005829,GO:0005856,GO:0005874,GO:0005886,GO:0006184,GO:0007017,GO:0009628,GO:0016043,GO:0043234,GO:0051258
Bradi1g07170	GO:0003854,GO:0005576,GO:0005737,GO:0005773,GO:0005777,GO:0006108,GO:0006629,GO:0006694,GO:0009056,GO:0016491,GO:0016616,GO:0019752,GO:0030060,GO:0055114
Bradi1g07180	GO:0000166,GO:0004672,GO:0005102,GO:0005524,GO:0005886,GO:0006464,GO:0006468,GO:0007165,GO:0007275,GO:0009653,GO:0009908,GO:0016301,GO:0030154,GO:0040007
Bradi1g07185
Bradi1g07190	GO:0000166,GO:0003774,GO:0003777,GO:0005524,GO:0005871,GO:0007018,GO:0008017
Bradi1g07195
Bradi1g07200	GO:0000166,GO:0004672,GO:0005524,GO:0005618,GO:0005886,GO:0006464,GO:0006468,GO:0007165,GO:0016301
Bradi1g07210	GO:0003735,GO:0005198,GO:0005622,GO:0005829,GO:0005840,GO:0006412
Bradi1g07220
Bradi1g07222
Bradi1g07225
Bradi1g07230	GO:0004129,GO:0005215,GO:0005739,GO:0005743,GO:0005751,GO:0006810
Bradi1g07237	GO:0004672,GO:0005524,GO:0005886,GO:0006468,GO:0016301,GO:0030246
Bradi1g07247	GO:0003677,GO:0003700,GO:0005634,GO:0006355,GO:0007275,GO:0030154,GO:0043565
Bradi1g07253
Bradi1g07260	GO:0003677,GO:0003700
Bradi1g07270
Bradi1g07277	GO:0016740
Bradi1g07290	GO:0000003,GO:0003677,GO:0003700,GO:0005634,GO:0006355,GO:0007275,GO:0009653
Bradi1g07300	GO:0003676,GO:0003723
Bradi1g07303
Bradi1g07306	GO:0000003,GO:0003677,GO:0003682,GO:0006259,GO:0006306,GO:0007049,GO:0009790,GO:0009791,GO:0009908,GO:0016740,GO:0040029
Bradi1g07310	GO:0003700,GO:0006355,GO:0043565,GO:0046983
Bradi1g07320	GO:0005739
Bradi1g07325
Bradi1g07330	GO:0005886
Bradi1g07340	GO:0016043
Bradi1g07350	GO:0005509
Bradi1g07360
Bradi1g07370	GO:0003735,GO:0005198,GO:0005622,GO:0005829,GO:0005840,GO:0006412
Bradi1g07380
Bradi1g07390
Bradi1g07400	GO:0000166,GO:0004455,GO:0004617,GO:0005739,GO:0006564,GO:0007275,GO:0008652,GO:0016597,GO:0016616,GO:0048037,GO:0051287,GO:0055114
Bradi1g07410	GO:0005215,GO:0005829,GO:0006810,GO:0006904,GO:0016192
Bradi1g07415
Bradi1g07420	GO:0006464
Bradi1g07430
Bradi1g07441	GO:0005773,GO:0005886
Bradi1g07450	GO:0006464,GO:0016740
Bradi1g07457	GO:0004871,GO:0005886,GO:0007165,GO:0009416,GO:0009628
Bradi1g07463
Bradi1g07470	GO:0006662,GO:0009055,GO:0009579,GO:0015035,GO:0016043,GO:0016209,GO:0016491,GO:0045454,GO:0055114
Bradi1g07480	GO:0005506,GO:0005739,GO:0006629,GO:0009055,GO:0009579,GO:0009607,GO:0009719,GO:0016705,GO:0019825,GO:0020037,GO:0055114
Bradi1g07490
Bradi1g07492	GO:0000003,GO:0003676,GO:0003700,GO:0005622,GO:0007275,GO:0030154
Bradi1g07495
Bradi1g07500
Bradi1g07511	GO:0003677,GO:0003700,GO:0005618,GO:0005634,GO:0009908
Bradi1g07520	GO:0005739
Bradi1g07530	GO:0009512,GO:0009579
Bradi1g07540	GO:0005886
Bradi1g07550	GO:0000003,GO:0009607,GO:0009790,GO:0009791
Bradi1g07560	GO:0005829,GO:0016491,GO:0055114
Bradi1g07562
Bradi1g07565	GO:0005635,GO:0005643,GO:0006913
Bradi1g07570	GO:0006508,GO:0008236,GO:0016787,GO:0019538
Bradi1g07577
Bradi1g07590	GO:0000166,GO:0000226,GO:0000278,GO:0004672,GO:0005524,GO:0005622,GO:0005634,GO:0005856,GO:0006464,GO:0006468,GO:0007049,GO:0007059,GO:0016043,GO:0016301,GO:0032465
Bradi1g07600	GO:0003677,GO:0003700,GO:0006355,GO:0008270
Bradi1g07611
Bradi1g07620	GO:0004672,GO:0005524,GO:0005634,GO:0005737,GO:0005829,GO:0005975,GO:0006464,GO:0006468,GO:0006629,GO:0007165,GO:0007275,GO:0009607,GO:0009628,GO:0009719,GO:0016301,GO:0040007
Bradi1g07625
Bradi1g07630	GO:0003677,GO:0003700
Bradi1g07635
Bradi1g07640
Bradi1g07650	GO:0004672,GO:0005524,GO:0005886,GO:0006464,GO:0006468,GO:0016301
Bradi1g07655
Bradi1g07660	GO:0000003,GO:0003676,GO:0003677,GO:0003700,GO:0005634,GO:0009628,GO:0009719,GO:0009790,GO:0009791
Bradi1g07665
Bradi1g07670	GO:0000166,GO:0003676,GO:0004812,GO:0005524,GO:0005737,GO:0005739,GO:0006412,GO:0006418,GO:0016874
Bradi1g07680	GO:0007165,GO:0008080,GO:0009628,GO:0009653,GO:0009719,GO:0009791,GO:0016043,GO:0016049,GO:0016740
Bradi1g07683
Bradi1g07686
Bradi1g07693
Bradi1g07700	GO:0004252,GO:0005576,GO:0005618,GO:0006508,GO:0016787,GO:0019538,GO:0042802,GO:0043086
Bradi1g07710
Bradi1g07717	GO:0000003,GO:0004221,GO:0004843,GO:0005730,GO:0006511,GO:0009791,GO:0016787
Bradi1g07737	GO:0007165,GO:0008080,GO:0009628,GO:0009653,GO:0009719,GO:0009791,GO:0016043,GO:0016049,GO:0016740,GO:0016747
Bradi1g07750	GO:0000166,GO:0004672,GO:0005524,GO:0005829,GO:0006464,GO:0006468,GO:0016301
Bradi1g07760
Bradi1g07770
Bradi1g07780	GO:0004601,GO:0005623,GO:0006979,GO:0020037,GO:0055114
Bradi1g07790	GO:0004601,GO:0005623,GO:0006979,GO:0009628,GO:0020037,GO:0055114
Bradi1g07797
Bradi1g07810	GO:0004672,GO:0005524,GO:0005829,GO:0005886,GO:0006464,GO:0006468,GO:0016301
Bradi1g07820	GO:0005623,GO:0006464,GO:0016491,GO:0016706,GO:0055114
Bradi1g07830	GO:0005739,GO:0019538,GO:0031072
Bradi1g07840	GO:0000003,GO:0004252,GO:0005576,GO:0005618,GO:0006508,GO:0009791,GO:0016787,GO:0019538,GO:0042802,GO:0043086
Bradi1g07850
Bradi1g07860	GO:0005623,GO:0008168,GO:0016740
Bradi1g07870	GO:0004722,GO:0005623,GO:0005739,GO:0006464,GO:0006470,GO:0016787
Bradi1g07880
Bradi1g07885
Bradi1g07890	GO:0005623,GO:0009719
Bradi1g07900	GO:0005623,GO:0009719
Bradi1g07910	GO:0003942,GO:0005737,GO:0005739,GO:0006520,GO:0008652,GO:0016620,GO:0046983,GO:0051287,GO:0055114
Bradi1g07920	GO:0005829
Bradi1g07930	GO:0005506,GO:0009055,GO:0016705,GO:0019825,GO:0020037,GO:0055114
Bradi1g07936	GO:0003700,GO:0005634,GO:0046983
Bradi1g07942	GO:0004672,GO:0005524,GO:0005623,GO:0006464,GO:0006468,GO:0016301
Bradi1g07950	GO:0000808,GO:0005622,GO:0005634,GO:0006259,GO:0006260
Bradi1g07960	GO:0006464
Bradi1g07970	GO:0003677,GO:0003700,GO:0006355,GO:0043565
Bradi1g07980	GO:0003700,GO:0006355,GO:0043565
Bradi1g07991	GO:0000166,GO:0005622
Bradi1g08000
Bradi1g08010	GO:0003774,GO:0003777,GO:0005524,GO:0005871,GO:0007018,GO:0007049,GO:0007275,GO:0008017,GO:0009653,GO:0016043
Bradi1g08020	GO:0005739,GO:0009055,GO:0015035,GO:0019725,GO:0045454
Bradi1g08025
Bradi1g08030	GO:0005507,GO:0005773,GO:0005886,GO:0009055
Bradi1g08040	GO:0005618
Bradi1g08050	GO:0000003,GO:0000166,GO:0005622,GO:0005634,GO:0005654,GO:0007275,GO:0030154
Bradi1g08060	GO:0000166,GO:0005215,GO:0005216,GO:0006810,GO:0006811,GO:0007165,GO:0008219,GO:0055085
Bradi1g08070	GO:0004645,GO:0005975,GO:0008184,GO:0009628,GO:0016740
Bradi1g08075
Bradi1g08080
Bradi1g08095	GO:0004645,GO:0005975,GO:0008184,GO:0009628,GO:0016740
Bradi1g08106	GO:0003700,GO:0006355,GO:0043565
Bradi1g08113
Bradi1g08120	GO:0000166,GO:0005618,GO:0005634,GO:0005829,GO:0016616,GO:0051287,GO:0055114
Bradi1g08130	GO:0005618,GO:0005623,GO:0005886,GO:0009628,GO:0010215,GO:0016043,GO:0016049,GO:0031225
Bradi1g08135
Bradi1g08140	GO:0016740,GO:0016758
Bradi1g08142
Bradi1g08145	GO:0016740,GO:0016758
Bradi1g08150	GO:0016740,GO:0016758
Bradi1g08157	GO:0016740,GO:0016758
Bradi1g08170
Bradi1g08177	GO:0016740,GO:0016758
Bradi1g08183	GO:0016740,GO:0016758
Bradi1g08190	GO:0016740,GO:0016758
Bradi1g08201
Bradi1g08210
Bradi1g08217
Bradi1g08230	GO:0005886,GO:0030246
Bradi1g08236
Bradi1g08240	GO:0000003,GO:0000166,GO:0004672,GO:0005524,GO:0005886,GO:0006464,GO:0006468,GO:0007165,GO:0007275,GO:0009628,GO:0009790,GO:0009791,GO:0009856,GO:0009908,GO:0016043,GO:0016301,GO:0019748
Bradi1g08250
Bradi1g08260	GO:0003735,GO:0005198,GO:0005829,GO:0005840,GO:0006412,GO:0015934
Bradi1g08270
Bradi1g08280	GO:0005215,GO:0005524,GO:0005773,GO:0005886,GO:0006810,GO:0009056,GO:0016021,GO:0016787,GO:0016887,GO:0042626,GO:0055085
Bradi1g08287	GO:0000166,GO:0004672,GO:0005524,GO:0005622,GO:0005634,GO:0005739,GO:0006464,GO:0006468,GO:0016301
Bradi1g08290
Bradi1g08294	GO:0000166,GO:0005622,GO:0005886
Bradi1g08301	GO:0005739,GO:0006810
Bradi1g08310	GO:0005618,GO:0005623,GO:0005886,GO:0009628,GO:0010215,GO:0016043,GO:0016049,GO:0031225
Bradi1g08320	GO:0020037
Bradi1g08326	GO:0003677,GO:0003700,GO:0005634,GO:0006355,GO:0009908,GO:0043565,GO:0046983
Bradi1g08333
Bradi1g08340	GO:0003677,GO:0003700,GO:0005634,GO:0006355,GO:0007275,GO:0009653,GO:0009908,GO:0030154,GO:0043565,GO:0046983
Bradi1g08350	GO:0005773,GO:0031072
Bradi1g08357	GO:0005773,GO:0006508,GO:0007275,GO:0008234,GO:0009607,GO:0009719,GO:0016787,GO:0019538
Bradi1g08363
Bradi1g08370
Bradi1g08380	GO:0005215,GO:0005216,GO:0005773,GO:0006810,GO:0006811,GO:0009791,GO:0016043,GO:0019725,GO:0055085
Bradi1g08390	GO:0000166,GO:0000737,GO:0003677,GO:0005524,GO:0005634,GO:0005694,GO:0006259,GO:0007049,GO:0009056,GO:0016043,GO:0016787
Bradi1g08400	GO:0000155,GO:0005524,GO:0006355,GO:0006464,GO:0007165,GO:0008020,GO:0009584,GO:0009605,GO:0009628,GO:0016301,GO:0018298
Bradi1g08403
Bradi1g08406
Bradi1g08410	GO:0006810,GO:0030001,GO:0046872
Bradi1g08415
Bradi1g08421	GO:0005215,GO:0006810,GO:0019725,GO:0055085
Bradi1g08430	GO:0006810,GO:0007275,GO:0009653,GO:0016049
Bradi1g08436
Bradi1g08440	GO:0006464
Bradi1g08451	GO:0004252,GO:0005618,GO:0005623,GO:0006508,GO:0016787,GO:0019538,GO:0042802,GO:0043086
Bradi1g08460
Bradi1g08470	GO:0003677,GO:0003700,GO:0008270,GO:0009628
Bradi1g08480	GO:0005623,GO:0016844
Bradi1g08490
Bradi1g08500	GO:0000166,GO:0003774,GO:0003777,GO:0005524,GO:0005871,GO:0007018,GO:0008017
Bradi1g08505
Bradi1g08510
Bradi1g08517
Bradi1g08521
Bradi1g08525
Bradi1g08530	GO:0003676,GO:0008168,GO:0016740
Bradi1g08540	GO:0004672,GO:0005524,GO:0005634,GO:0005737,GO:0006464,GO:0006468,GO:0016301
Bradi1g08545
Bradi1g08550	GO:0004553,GO:0005618,GO:0005975,GO:0016787
Bradi1g08560	GO:0004553,GO:0005618,GO:0005975,GO:0016787
Bradi1g08570	GO:0004553,GO:0005618,GO:0005975,GO:0016787
Bradi1g08580	GO:0004553,GO:0005618,GO:0005975,GO:0016787
Bradi1g08587	GO:0005215,GO:0005886,GO:0006810,GO:0008519,GO:0009607,GO:0015696,GO:0072488
Bradi1g08597	GO:0000166,GO:0003676,GO:0016491,GO:0055114
Bradi1g08607	GO:0003676,GO:0004386,GO:0005524
Bradi1g08620	GO:0005829
Bradi1g08627
Bradi1g08639	GO:0000166,GO:0005886,GO:0016491
Bradi1g08649
Bradi1g08660	GO:0004672,GO:0005524,GO:0006464,GO:0006468,GO:0016301
Bradi1g08665
Bradi1g08670	GO:0004252,GO:0005618,GO:0005623,GO:0006508,GO:0016787,GO:0019538,GO:0042802,GO:0043086
Bradi1g08680	GO:0006091,GO:0015979,GO:0030246
Bradi1g08690	GO:0005634,GO:0016568
Bradi1g08697	GO:0016491,GO:0044237,GO:0050662
Bradi1g08703
Bradi1g08710	GO:0003774,GO:0005524,GO:0005856,GO:0016459
Bradi1g08718	GO:0006091,GO:0009579,GO:0010207,GO:0015979,GO:0016043
Bradi1g08727	GO:0003677,GO:0005634
Bradi1g08740	GO:0000003,GO:0009790,GO:0009791
Bradi1g08745	GO:0005215,GO:0005739,GO:0005743,GO:0005744,GO:0006810,GO:0006886,GO:0008565,GO:0015031,GO:0015450,GO:0016043
Bradi1g08750	GO:0000003,GO:0009790,GO:0009791
Bradi1g08760	GO:0005783
Bradi1g08772
Bradi1g08780
Bradi1g08790	GO:0000247,GO:0005783,GO:0006629,GO:0006696,GO:0006869
Bradi1g08800
Bradi1g08810	GO:0000166
Bradi1g08820
Bradi1g08830	GO:0000166,GO:0005622,GO:0005886,GO:0007275
Bradi1g08840
Bradi1g08847	GO:0016817
Bradi1g08860	GO:0000786,GO:0003677,GO:0005634,GO:0005730,GO:0006259,GO:0006334,GO:0016043
Bradi1g08865	GO:0000166,GO:0004672,GO:0005524,GO:0005886,GO:0006464,GO:0006468,GO:0016301
Bradi1g08870	GO:0007165,GO:0009653,GO:0009719,GO:0016043,GO:0016049
Bradi1g08871	GO:0005634,GO:0006464,GO:0009628,GO:0046872
Bradi1g08872
Bradi1g08873
Bradi1g08875
Bradi1g08880	GO:0016740,GO:0016747
Bradi1g08891	GO:0003677,GO:0003700,GO:0005623,GO:0005634,GO:0006355,GO:0009628,GO:0043565
Bradi1g08900	GO:0005773,GO:0006810,GO:0016021
Bradi1g08907
Bradi1g08917	GO:0007165,GO:0007275,GO:0009653,GO:0009719,GO:0016043,GO:0016049,GO:0030154
Bradi1g08930	GO:0005634,GO:0005829
Bradi1g08940
Bradi1g08950	GO:0005739
Bradi1g08960
Bradi1g08977	GO:0000166,GO:0004672,GO:0005524,GO:0006464,GO:0006468,GO:0016301
Bradi1g08982
Bradi1g08988	GO:0004672,GO:0005524,GO:0005886,GO:0006468,GO:0016301,GO:0030246
Bradi1g09000	GO:0004672,GO:0005524,GO:0005886,GO:0006468,GO:0016301,GO:0030246
Bradi1g09010	GO:0005634,GO:0006464,GO:0006511,GO:0007275,GO:0009056,GO:0019538
Bradi1g09020
Bradi1g09030	GO:0000103,GO:0004781,GO:0005886,GO:0016740
Bradi1g09042	GO:0004871,GO:0005886,GO:0007165
Bradi1g09050
Bradi1g09065	GO:0003677,GO:0005622,GO:0005634,GO:0009605,GO:0009607,GO:0009628,GO:0009908
Bradi1g09080	GO:0005739
Bradi1g09090	GO:0003700,GO:0005634,GO:0006355,GO:0009719
Bradi1g09100	GO:0005215,GO:0005737,GO:0006810,GO:0006886,GO:0006888,GO:0008270,GO:0030127
Bradi1g09110
Bradi1g09120	GO:0005215,GO:0006810,GO:0030001,GO:0046873,GO:0055085
Bradi1g09130	GO:0000156,GO:0000160,GO:0004871,GO:0005634,GO:0005737,GO:0006355,GO:0007165,GO:0009719,GO:0016787
Bradi1g09133
Bradi1g09134
Bradi1g09136	GO:0005634,GO:0006464,GO:0009628
Bradi1g09140	GO:0005634,GO:0006464,GO:0009628,GO:0046872
Bradi1g09150	GO:0005783,GO:0006810
Bradi1g09160	GO:0005506,GO:0009055,GO:0016705,GO:0019825,GO:0020037,GO:0055114
Bradi1g09170	GO:0003700,GO:0005634,GO:0006355,GO:0043565
Bradi1g09171
Bradi1g09173
Bradi1g09177	GO:0003677,GO:0003700,GO:0005634,GO:0006355,GO:0030528,GO:0046983
Bradi1g09187	GO:0003677,GO:0005634,GO:0006259,GO:0006302,GO:0006310
Bradi1g09200
Bradi1g09210	GO:0006464,GO:0007275,GO:0008612
Bradi1g09216
Bradi1g09220
Bradi1g09225
Bradi1g09230
Bradi1g09240
Bradi1g09243
Bradi1g09246	GO:0004871,GO:0005886,GO:0007165,GO:0009416,GO:0009628
Bradi1g09250	GO:0000166,GO:0005622,GO:0005886
Bradi1g09260	GO:0006629,GO:0007275,GO:0009607,GO:0009719,GO:0009791,GO:0016043,GO:0016702,GO:0040007,GO:0046872,GO:0055114
Bradi1g09270	GO:0006629,GO:0007275,GO:0009607,GO:0009719,GO:0009791,GO:0016043,GO:0016702,GO:0040007,GO:0046872,GO:0055114
Bradi1g09280	GO:0004871,GO:0005886,GO:0007165,GO:0009416,GO:0009628
Bradi1g09290
Bradi1g09300	GO:0003723,GO:0004372,GO:0005576,GO:0005634,GO:0005739,GO:0005829,GO:0005840,GO:0005886,GO:0006544,GO:0006563,GO:0008219,GO:0009056,GO:0009628,GO:0016740
Bradi1g09310	GO:0000166,GO:0005622,GO:0008144,GO:0016773
Bradi1g09320	GO:0000166,GO:0005622,GO:0016773
Bradi1g09327	GO:0005829
Bradi1g09340	GO:0005829
Bradi1g09350	GO:0005524,GO:0010264,GO:0016301,GO:0019140
Bradi1g09357
Bradi1g09369	GO:0016791
Bradi1g09370	GO:0000079,GO:0003743,GO:0005634,GO:0005675,GO:0005737,GO:0006351,GO:0006355,GO:0006413,GO:0006464,GO:0007049,GO:0016301,GO:0016538,GO:0019901,GO:0070985
Bradi1g09382
Bradi1g09390	GO:0005634,GO:0005737,GO:0006464,GO:0009628
Bradi1g09400	GO:0005739,GO:0009628
Bradi1g09410
Bradi1g09415
Bradi1g09420
Bradi1g09431	GO:0005215,GO:0005886,GO:0006091,GO:0006810,GO:0009579,GO:0009607,GO:0009628,GO:0015979,GO:0015986,GO:0045261,GO:0046933
Bradi1g09440	GO:0005623,GO:0005737,GO:0005886,GO:0006810,GO:0016043
Bradi1g09450	GO:0008168,GO:0016740,GO:0031167
Bradi1g09455
Bradi1g09460	GO:0004553,GO:0005737,GO:0005768,GO:0005794,GO:0005886,GO:0005975,GO:0007275,GO:0009628,GO:0009653,GO:0009719,GO:0016043,GO:0016049,GO:0016787
Bradi1g09470
Bradi1g09480	GO:0006629,GO:0008415,GO:0009908,GO:0016740,GO:0016746
Bradi1g09487	GO:0004867,GO:0005618,GO:0009607,GO:0009611,GO:0030234
Bradi1g09500	GO:0005975,GO:0016787
Bradi1g09507	GO:0003676,GO:0005829
Bradi1g09513
Bradi1g09520
Bradi1g09530	GO:0000166
Bradi1g09537	GO:0005975,GO:0006091,GO:0016740,GO:0016779
Bradi1g09550	GO:0003677,GO:0003700,GO:0006355,GO:0008270,GO:0043565
Bradi1g09560	GO:0005215,GO:0006810
Bradi1g09570
Bradi1g09577	GO:0003735,GO:0005198,GO:0005622,GO:0005739,GO:0005840,GO:0006412
Bradi1g09583	GO:0004867,GO:0005623,GO:0030234
Bradi1g09590	GO:0005618,GO:0005829,GO:0016787
Bradi1g09600
Bradi1g09603
Bradi1g09606	GO:0003676,GO:0003700,GO:0008270,GO:0046872
Bradi1g09609
Bradi1g09611
Bradi1g09613
Bradi1g09615	GO:0003677,GO:0003700,GO:0005634,GO:0006355,GO:0006464,GO:0007275,GO:0009653,GO:0043565
Bradi1g09630	GO:0005739
Bradi1g09633
Bradi1g09637	GO:0005576,GO:0005623
Bradi1g09670	GO:0007275
Bradi1g09680	GO:0003756,GO:0005783,GO:0005789,GO:0006464,GO:0006467,GO:0016671,GO:0050660,GO:0055114
Bradi1g09690	GO:0004553,GO:0005576,GO:0005618,GO:0005623,GO:0005975,GO:0006073,GO:0016740,GO:0016762,GO:0016787,GO:0048046
Bradi1g09700	GO:0004553,GO:0005576,GO:0005618,GO:0005623,GO:0005975,GO:0006073,GO:0016740,GO:0016762,GO:0016787,GO:0048046
Bradi1g09710	GO:0005975,GO:0006629,GO:0019288,GO:0046872,GO:0050992,GO:0051745,GO:0055114
Bradi1g09720
Bradi1g09729	GO:0004197,GO:0005773,GO:0006508,GO:0008234,GO:0016787,GO:0019538,GO:0050790
Bradi1g09737	GO:0004197,GO:0005773,GO:0006508,GO:0008234,GO:0016787,GO:0019538,GO:0050790
Bradi1g09750	GO:0004222,GO:0005623,GO:0006508,GO:0007155,GO:0008270,GO:0016787,GO:0019538
Bradi1g09760	GO:0005516,GO:0009522,GO:0009579,GO:0015979,GO:0042651
Bradi1g09770	GO:0008375
Bradi1g09774
Bradi1g09777
Bradi1g09780
Bradi1g09790	GO:0005516,GO:0009522,GO:0009579,GO:0015979,GO:0042651
Bradi1g09800	GO:0008375
Bradi1g09810	GO:0000166,GO:0005215,GO:0005623,GO:0005794,GO:0006754,GO:0006810,GO:0006812,GO:0007275,GO:0009056,GO:0015662,GO:0016787,GO:0046872
Bradi1g09814	GO:0004185,GO:0005623,GO:0006508,GO:0016787,GO:0019538
Bradi1g09816	GO:0004185,GO:0005623,GO:0006508,GO:0016787,GO:0019538
Bradi1g09820	GO:0004185,GO:0005623,GO:0006508,GO:0016787,GO:0019538
Bradi1g09830
Bradi1g09835
Bradi1g09840	GO:0004607,GO:0005773,GO:0006629,GO:0008374,GO:0016740
Bradi1g09847
Bradi1g09860	GO:0005829,GO:0016597
Bradi1g09870	GO:0006364,GO:0008168,GO:0016740
Bradi1g09877	GO:0005783,GO:0016787,GO:0019538
Bradi1g09890
Bradi1g09900	GO:0005524,GO:0005634,GO:0006351,GO:0006355,GO:0007275,GO:0016818,GO:0032502
Bradi1g09910	GO:0016209,GO:0016491,GO:0055114
Bradi1g09917	GO:0005506,GO:0005623,GO:0009055,GO:0016705,GO:0019825,GO:0020037,GO:0055114
Bradi1g09930	GO:0016209,GO:0016491,GO:0055114
Bradi1g09940
Bradi1g09950	GO:0009628
Bradi1g09960	GO:0003700,GO:0005634,GO:0006355,GO:0030528,GO:0046983
Bradi1g09970	GO:0003676,GO:0003677,GO:0005524,GO:0016787
Bradi1g09980	GO:0003677,GO:0006259
Bradi1g09990
Bradi1g10000	GO:0019538,GO:0031072
Bradi1g10007	GO:0000166,GO:0005525,GO:0005622
Bradi1g10017
Bradi1g10023
Bradi1g10030	GO:0016740,GO:0016769,GO:0030170
Bradi1g10040	GO:0006464
Bradi1g10047	GO:0003677,GO:0003700,GO:0005634,GO:0006355,GO:0007275,GO:0030154,GO:0043565
Bradi1g10058	GO:0004842,GO:0006281,GO:0043240
Bradi1g10070	GO:0006629
Bradi1g10080	GO:0005623
Bradi1g10090	GO:0005215,GO:0005794,GO:0006810
Bradi1g10100
Bradi1g10110	GO:0006464,GO:0016021
Bradi1g10120
Bradi1g10130	GO:0005623,GO:0006629,GO:0016787
Bradi1g10140	GO:0000166,GO:0000287,GO:0005524,GO:0005622,GO:0005634,GO:0005737,GO:0016301,GO:0032957,GO:0035300,GO:0047325,GO:0052725,GO:0052726
Bradi1g10150	GO:0003924,GO:0005198,GO:0005525,GO:0005618,GO:0005730,GO:0005773,GO:0005829,GO:0005856,GO:0005874,GO:0005886,GO:0006184,GO:0007017,GO:0009628,GO:0016043,GO:0043234,GO:0051258
Bradi1g10161
Bradi1g10170	GO:0003677,GO:0003700,GO:0005634,GO:0006355,GO:0030528,GO:0046983
Bradi1g10175
Bradi1g10180	GO:0000003,GO:0000166,GO:0005622,GO:0005634,GO:0005654,GO:0005886,GO:0007165,GO:0009791
Bradi1g10190	GO:0006397,GO:0016787,GO:0016788
Bradi1g10200
Bradi1g10210	GO:0003723
Bradi1g10220	GO:0003723,GO:0003735,GO:0005198,GO:0005622,GO:0005840,GO:0006412,GO:0019843
Bradi1g10230	GO:0005737
Bradi1g10240	GO:0005737
Bradi1g10250
Bradi1g10260	GO:0000166,GO:0004672,GO:0005524,GO:0005618,GO:0005886,GO:0006464,GO:0006468,GO:0007165,GO:0016301
Bradi1g10270	GO:0005215,GO:0006810
Bradi1g10281
Bradi1g10290
Bradi1g10300
Bradi1g10310
Bradi1g10320	GO:0005215,GO:0005773,GO:0006810,GO:0009791,GO:0016043,GO:0019725
Bradi1g10330	GO:0003700
Bradi1g10340	GO:0003779,GO:0005829,GO:0007010,GO:0009653,GO:0016043,GO:0016049
Bradi1g10347	GO:0004553,GO:0005623,GO:0005975,GO:0016787
Bradi1g10353
Bradi1g10360	GO:0003677,GO:0005524,GO:0016787
Bradi1g10370	GO:0003677,GO:0003700,GO:0008270
Bradi1g10380
Bradi1g10390	GO:0003677,GO:0005622,GO:0005634,GO:0005730,GO:0006259,GO:0016043,GO:0043565
Bradi1g10400
Bradi1g10410
Bradi1g10416	GO:0005623
Bradi1g10422
Bradi1g10430	GO:0006629,GO:0008146,GO:0009628,GO:0016740
Bradi1g10440
Bradi1g10447	GO:0005634,GO:0005829,GO:0009607
Bradi1g10470	GO:0003677,GO:0003700,GO:0005634,GO:0009719
Bradi1g10475	GO:0005634,GO:0007154,GO:0009628,GO:0009991
Bradi1g10480	GO:0004351,GO:0005829,GO:0006536,GO:0016831,GO:0019752,GO:0030170
Bradi1g10490	GO:0005215,GO:0005773,GO:0006810,GO:0006857,GO:0016021,GO:0055085
Bradi1g10500	GO:0000166,GO:0004672,GO:0005524,GO:0006464,GO:0006468,GO:0016301
Bradi1g10510	GO:0000155,GO:0004871,GO:0004872,GO:0005524,GO:0005634,GO:0005654,GO:0005737,GO:0006355,GO:0006464,GO:0007165,GO:0008020,GO:0009584,GO:0009605,GO:0009606,GO:0009628,GO:0016301,GO:0018298
Bradi1g10520	GO:0000155,GO:0004871,GO:0004872,GO:0005524,GO:0005634,GO:0005654,GO:0005737,GO:0006355,GO:0006464,GO:0007165,GO:0008020,GO:0009584,GO:0009605,GO:0009606,GO:0009628,GO:0016301,GO:0018298
Bradi1g10525
Bradi1g10530	GO:0000166,GO:0004672,GO:0005524,GO:0005829,GO:0005886,GO:0006464,GO:0006468,GO:0016301
Bradi1g10540	GO:0016787
Bradi1g10550	GO:0000166,GO:0004371,GO:0005975,GO:0006071,GO:0016301
Bradi1g10560	GO:0000226,GO:0000910,GO:0008017
Bradi1g10567	GO:0005507,GO:0005576,GO:0005623,GO:0009056,GO:0016491,GO:0019748,GO:0055114
Bradi1g10580	GO:0006810,GO:0008289
Bradi1g10590	GO:0005507
Bradi1g10600
Bradi1g10605
Bradi1g10610	GO:0000003,GO:0003677,GO:0003700,GO:0009790,GO:0009791
Bradi1g10621	GO:0003676,GO:0005524
Bradi1g10630	GO:0005198,GO:0005739,GO:0005856,GO:0005886,GO:0016043
Bradi1g10635
Bradi1g10640	GO:0009628
Bradi1g10650	GO:0000166,GO:0005618,GO:0005634,GO:0005829,GO:0016616,GO:0051287,GO:0055114
Bradi1g10660	GO:0000155,GO:0000156,GO:0000160,GO:0004871,GO:0004872,GO:0005524,GO:0006355,GO:0006464,GO:0006810,GO:0007154,GO:0007165,GO:0007275,GO:0009607,GO:0009628,GO:0009653,GO:0009719,GO:0009790,GO:0009791,GO:0009991,GO:0016301,GO:0016787
Bradi1g10670	GO:0005623,GO:0016021
Bradi1g10680	GO:0003677,GO:0005634,GO:0007049,GO:0007275
Bradi1g10689	GO:0000166,GO:0005524,GO:0009056,GO:0009628,GO:0016787,GO:0016887,GO:0019538
Bradi1g10697	GO:0006886,GO:0016192
Bradi1g10710
Bradi1g10715
Bradi1g10720	GO:0000166,GO:0003924
Bradi1g10725
Bradi1g10731
Bradi1g10741	GO:0006508,GO:0008234
Bradi1g10750	GO:0006355,GO:0008270
Bradi1g10760	GO:0000166,GO:0003676,GO:0005829,GO:0016491,GO:0055114
Bradi1g10765
Bradi1g10770	GO:0004672,GO:0005524,GO:0005739,GO:0006464,GO:0006468,GO:0007165,GO:0009628,GO:0009719,GO:0016301,GO:0019748,GO:0030234
Bradi1g10780	GO:0007165,GO:0009231,GO:0009349,GO:0009719
Bradi1g10790	GO:0004672,GO:0005524,GO:0005739,GO:0006464,GO:0006468,GO:0007165,GO:0009628,GO:0009719,GO:0016301,GO:0019748,GO:0030234
Bradi1g10800	GO:0004672,GO:0005524,GO:0005739,GO:0006464,GO:0006468,GO:0007165,GO:0009628,GO:0009719,GO:0016301,GO:0019748,GO:0030234
Bradi1g10810
Bradi1g10820	GO:0016740,GO:0016758
Bradi1g10831	GO:0016740,GO:0016758
Bradi1g10840	GO:0016740,GO:0016758
Bradi1g10845	GO:0006508,GO:0008234
Bradi1g10850	GO:0016740,GO:0016758
Bradi1g10860	GO:0016740,GO:0016758
Bradi1g10865
Bradi1g10870	GO:0005215,GO:0005623,GO:0006810
Bradi1g10875	GO:0003676,GO:0008270
Bradi1g10880	GO:0005737,GO:0006412,GO:0006415,GO:0008135,GO:0016043,GO:0016149
Bradi1g10891	GO:0004553,GO:0005618,GO:0005829,GO:0005840,GO:0005975,GO:0016787
Bradi1g10900	GO:0005737,GO:0006412,GO:0006415,GO:0008135,GO:0016043,GO:0016149
Bradi1g10910
Bradi1g10917	GO:0004553,GO:0005618,GO:0005829,GO:0005840,GO:0005975,GO:0016787
Bradi1g10930	GO:0004553,GO:0005618,GO:0005829,GO:0005840,GO:0005975,GO:0016787
Bradi1g10940	GO:0004553,GO:0005618,GO:0005829,GO:0005840,GO:0005975,GO:0016787
Bradi1g10945
Bradi1g10950	GO:0004672,GO:0005524,GO:0005886,GO:0006464,GO:0006468,GO:0016301
Bradi1g10960
Bradi1g10970	GO:0003677,GO:0004672,GO:0004871,GO:0005524,GO:0005634,GO:0006464,GO:0006468,GO:0007165,GO:0009628,GO:0016301
Bradi1g10975
Bradi1g10980	GO:0005783
Bradi1g10990	GO:0003676,GO:0003723,GO:0003735,GO:0005198,GO:0005622,GO:0005840,GO:0006412
Bradi1g11000	GO:0005198,GO:0009507,GO:0009579
Bradi1g11010	GO:0008270
Bradi1g11020	GO:0004672,GO:0004712,GO:0005524,GO:0006464,GO:0006468,GO:0007093,GO:0016301,GO:0051304
Bradi1g11027	GO:0005543,GO:0006629,GO:0007165,GO:0008289
Bradi1g11040	GO:0005886,GO:0006629,GO:0016301,GO:0016307,GO:0046488
Bradi1g11050
Bradi1g11060	GO:0003700,GO:0005634,GO:0007275,GO:0009653
Bradi1g11066
Bradi1g11070	GO:0005773
Bradi1g11080	GO:0016021
Bradi1g11090	GO:0000003,GO:0003700,GO:0005634,GO:0006810,GO:0007165,GO:0009628,GO:0009719,GO:0009791
Bradi1g11101
Bradi1g11110	GO:0016884
Bradi1g11120	GO:0004623,GO:0005509,GO:0005773,GO:0006629,GO:0009056,GO:0016042,GO:0016787
Bradi1g11130	GO:0005886,GO:0006464
Bradi1g11140
Bradi1g11150	GO:0005737,GO:0005773,GO:0005886,GO:0006629,GO:0016021,GO:0016627
Bradi1g11160	GO:0006457,GO:0006464,GO:0009579
Bradi1g11171	GO:0004129,GO:0005215,GO:0005739,GO:0006810,GO:0009579,GO:0009628
Bradi1g11180	GO:0003676,GO:0005524
Bradi1g11187	GO:0005623
Bradi1g11200
Bradi1g11210	GO:0005622,GO:0005739,GO:0006464,GO:0008270,GO:0019538
Bradi1g11220	GO:0005623,GO:0005773,GO:0005783,GO:0006629,GO:0016740
Bradi1g11230	GO:0005507,GO:0005576,GO:0009055,GO:0009856,GO:0009908,GO:0030312
Bradi1g11240	GO:0005507,GO:0005576,GO:0009055,GO:0009856,GO:0009908,GO:0030312
Bradi1g11250
Bradi1g11260	GO:0007049,GO:0016043
Bradi1g11270	GO:0009579
Bradi1g11273
Bradi1g11277
Bradi1g11280	GO:0005215,GO:0005634,GO:0005737,GO:0006810,GO:0008289,GO:0017089,GO:0046836,GO:0051861
Bradi1g11290	GO:0005635,GO:0005737,GO:0005886,GO:0019904
Bradi1g11300	GO:0005794,GO:0006810,GO:0006891,GO:0030173
Bradi1g11310	GO:0003700,GO:0005622,GO:0008270
Bradi1g11317	GO:0004428,GO:0005737,GO:0005886,GO:0006464,GO:0006629,GO:0008289,GO:0016301,GO:0016773,GO:0035004,GO:0046854,GO:0048015
Bradi1g11330	GO:0005506,GO:0005623,GO:0009055,GO:0016705,GO:0019825,GO:0020037,GO:0055114
Bradi1g11340	GO:0004672,GO:0005524,GO:0006464,GO:0006468,GO:0016301
Bradi1g11350	GO:0000786,GO:0003677,GO:0005634,GO:0005829,GO:0006259,GO:0006334,GO:0016043
Bradi1g11357	GO:0003676
Bradi1g11365	GO:0003676,GO:0003677,GO:0003700,GO:0005634,GO:0006351,GO:0008270
Bradi1g11372	GO:0016021,GO:0016758
Bradi1g11380	GO:0004672,GO:0005524,GO:0005829,GO:0005886,GO:0006464,GO:0006468,GO:0016301
Bradi1g11390
Bradi1g11397	GO:0005622,GO:0005739,GO:0006464,GO:0008270,GO:0019538
Bradi1g11410	GO:0005622,GO:0006259,GO:0006464,GO:0008270,GO:0016881
Bradi1g11420	GO:0003677,GO:0005634,GO:0006259,GO:0006306,GO:0006464,GO:0016043,GO:0016740,GO:0040029
Bradi1g11423
Bradi1g11426
Bradi1g11430	GO:0000166,GO:0004672,GO:0005524,GO:0005773,GO:0005886,GO:0006464,GO:0006468,GO:0007165,GO:0016301
Bradi1g11435
Bradi1g11440	GO:0005634,GO:0005737,GO:0005829,GO:0005886,GO:0005975,GO:0007275,GO:0009056,GO:0009605,GO:0009628,GO:0016868,GO:0019725,GO:0071704
Bradi1g11450	GO:0004356,GO:0005618,GO:0005829,GO:0005840,GO:0005886,GO:0006542,GO:0006807
Bradi1g11465	GO:0005737,GO:0009056,GO:0009168,GO:0016787,GO:0019239
Bradi1g11480
Bradi1g11490	GO:0004794,GO:0009097,GO:0030170
Bradi1g11500	GO:0000166,GO:0003924,GO:0005525,GO:0005737,GO:0005886,GO:0007275,GO:0009056,GO:0016043,GO:0016787
Bradi1g11510
Bradi1g11520	GO:0000003,GO:0005739,GO:0006091,GO:0009055,GO:0009790,GO:0009791,GO:0016491,GO:0016651,GO:0051536,GO:0055114
Bradi1g11525	GO:0004672,GO:0005524,GO:0005739,GO:0006464,GO:0006468,GO:0007165,GO:0009628,GO:0009719,GO:0016301,GO:0019748,GO:0030234
Bradi1g11530	GO:0000166,GO:0005886,GO:0006629,GO:0016301,GO:0016307,GO:0046488
Bradi1g11540	GO:0000155,GO:0000160,GO:0004871,GO:0005524,GO:0005783,GO:0006464,GO:0007165,GO:0009607,GO:0009628,GO:0009719,GO:0016301
Bradi1g11550
Bradi1g11557
Bradi1g11567	GO:0004185,GO:0005623,GO:0006508,GO:0016787,GO:0019538
Bradi1g11573
Bradi1g11580	GO:0016021
Bradi1g11600
Bradi1g11610
Bradi1g11620	GO:0016787
Bradi1g11630	GO:0005634,GO:0005681,GO:0008380
Bradi1g11640	GO:0000003,GO:0005618,GO:0005829,GO:0009579,GO:0009790,GO:0009791
Bradi1g11645
Bradi1g11650	GO:0005215,GO:0006810,GO:0007165,GO:0007275,GO:0008219,GO:0009607,GO:0009628,GO:0009653,GO:0009719,GO:0030154
Bradi1g11670	GO:0007275,GO:0009791,GO:0016702,GO:0046872,GO:0055114
Bradi1g11680	GO:0006629,GO:0007275,GO:0009607,GO:0009719,GO:0009791,GO:0016043,GO:0016702,GO:0040007,GO:0046872,GO:0055114
Bradi1g11687	GO:0009056,GO:0016998
Bradi1g11700	GO:0008080,GO:0016740,GO:0016747
Bradi1g11710	GO:0005737,GO:0009607,GO:0009628
Bradi1g11720	GO:0000287,GO:0004019,GO:0005525,GO:0005576,GO:0005737,GO:0006164
Bradi1g11725
Bradi1g11730	GO:0005622,GO:0005730,GO:0008283,GO:0042254
Bradi1g11740	GO:0000166,GO:0005622
Bradi1g11750	GO:0005737,GO:0012511,GO:0016021
Bradi1g11754
Bradi1g11757
Bradi1g11760	GO:0003676,GO:0003700,GO:0008270,GO:0046872
Bradi1g11770
Bradi1g11780
Bradi1g11785	GO:0003676,GO:0003700,GO:0005622
Bradi1g11790	GO:0005634,GO:0005829
Bradi1g11795
Bradi1g11800	GO:0000003,GO:0003700,GO:0005634,GO:0005654,GO:0006355,GO:0007275,GO:0009790,GO:0009791
Bradi1g11805
Bradi1g11810
Bradi1g11817	GO:0005215,GO:0005247,GO:0005622,GO:0005794,GO:0006810,GO:0006821,GO:0009653,GO:0016043,GO:0016049,GO:0055085
Bradi1g11830	GO:0004298,GO:0005622,GO:0005773,GO:0005839,GO:0009056,GO:0016787,GO:0019538,GO:0051603
Bradi1g11837
Bradi1g11843
Bradi1g11850	GO:0005506,GO:0009055,GO:0016705,GO:0019825,GO:0020037,GO:0055114
Bradi1g11860	GO:0004672,GO:0004871,GO:0004872,GO:0005524,GO:0005576,GO:0005886,GO:0006464,GO:0006468,GO:0007165,GO:0016301
Bradi1g11870	GO:0000166,GO:0004672,GO:0005524,GO:0005618,GO:0005886,GO:0006464,GO:0006468,GO:0007275,GO:0016301
Bradi1g11876	GO:0000166,GO:0003676,GO:0004812,GO:0005524,GO:0005737,GO:0005829,GO:0006412,GO:0006418
Bradi1g11882	GO:0003735,GO:0005198,GO:0005622,GO:0005840,GO:0006412
Bradi1g11890	GO:0003735,GO:0005198,GO:0005622,GO:0005840,GO:0006412
Bradi1g11900
Bradi1g11910	GO:0005215,GO:0006810,GO:0055085
Bradi1g11920	GO:0005576,GO:0005623,GO:0045735
Bradi1g11930	GO:0005576,GO:0005623,GO:0045735
Bradi1g11940	GO:0016740,GO:0016758
Bradi1g11950	GO:0005773
Bradi1g11960
Bradi1g11971
Bradi1g11980	GO:0005886,GO:0006464
Bradi1g11986	GO:0005773
Bradi1g11992	GO:0005773
Bradi1g12000	GO:0005529,GO:0005975,GO:0006464,GO:0006486,GO:0008378,GO:0016740,GO:0030246
Bradi1g12010	GO:0005886
Bradi1g12021
Bradi1g12030	GO:0005975,GO:0008375,GO:0016740
Bradi1g12040	GO:0005886,GO:0005975,GO:0016901,GO:0048038
Bradi1g12042
Bradi1g12045	GO:0000166,GO:0005622,GO:0005886,GO:0009628,GO:0009719
Bradi1g12050	GO:0003676,GO:0003712,GO:0003723,GO:0004518,GO:0005618,GO:0005635,GO:0005783,GO:0005829,GO:0005886,GO:0006810,GO:0016788,GO:0035194
Bradi1g12060	GO:0005198,GO:0005622,GO:0005840,GO:0006412
Bradi1g12063
Bradi1g12064
Bradi1g12065
Bradi1g12067	GO:0003677,GO:0003700,GO:0005739,GO:0046983
Bradi1g12080	GO:0005777,GO:0016787
Bradi1g12090	GO:0006915,GO:0051087
Bradi1g12095	GO:0005829,GO:0005840,GO:0009628
Bradi1g12100
Bradi1g12110
Bradi1g12117	GO:0000166,GO:0005886,GO:0006754,GO:0006810,GO:0006812,GO:0009056,GO:0015662,GO:0016787,GO:0046872
Bradi1g12130	GO:0005622,GO:0006091,GO:0009579,GO:0009765,GO:0015979
Bradi1g12140	GO:0003993,GO:0016787
Bradi1g12150	GO:0004672,GO:0005524,GO:0006464,GO:0006468,GO:0007165,GO:0009103,GO:0009719,GO:0016301,GO:0016773
Bradi1g12157	GO:0005829
Bradi1g12170
Bradi1g12180	GO:0005794,GO:0005975,GO:0016740,GO:0016757,GO:0047262
Bradi1g12190	GO:0005215,GO:0005886,GO:0006810,GO:0006857,GO:0009628
Bradi1g12196
Bradi1g12200
Bradi1g12210	GO:0005739
Bradi1g12216
Bradi1g12222
Bradi1g12226
Bradi1g12230
Bradi1g12240	GO:0005737,GO:0005829,GO:0005975,GO:0006541,GO:0016746,GO:0016787,GO:0019281,GO:0019748
Bradi1g12250	GO:0003723,GO:0006396,GO:0008173,GO:0016740
Bradi1g12260	GO:0006091,GO:0009055,GO:0051536
Bradi1g12270
Bradi1g12280
Bradi1g12290	GO:0005783,GO:0006024,GO:0015012,GO:0016021,GO:0016740,GO:0016758,GO:0031227
Bradi1g12300	GO:0005215,GO:0006810,GO:0030001,GO:0046873,GO:0055085
Bradi1g12306	GO:0000166,GO:0004499,GO:0009653,GO:0016491,GO:0050660,GO:0050661,GO:0055114
Bradi1g12309
Bradi1g12312
Bradi1g12314
Bradi1g12316
Bradi1g12320
Bradi1g12325	GO:0003676,GO:0003723,GO:0005623,GO:0006259,GO:0016740
Bradi1g12330	GO:0003677,GO:0003700,GO:0006355,GO:0008270,GO:0043565
Bradi1g12340	GO:0004842,GO:0005622,GO:0006464,GO:0009056,GO:0016881
Bradi1g12350	GO:0005623,GO:0006629,GO:0016787,GO:0016788
Bradi1g12360	GO:0005576
Bradi1g12370	GO:0005829,GO:0016740,GO:0016747,GO:0019748
Bradi1g12377	GO:0004672,GO:0005524,GO:0005623,GO:0006464,GO:0006468,GO:0016301
Bradi1g12390	GO:0003676,GO:0003723,GO:0005829,GO:0006412,GO:0008135,GO:0009628
Bradi1g12397	GO:0004672,GO:0005524,GO:0005623,GO:0006464,GO:0006468,GO:0016301
Bradi1g12410	GO:0004672,GO:0005524,GO:0005623,GO:0006464,GO:0006468,GO:0016301
Bradi1g12420
Bradi1g12431	GO:0000003,GO:0003676,GO:0003723,GO:0004518,GO:0005634,GO:0005737,GO:0005829,GO:0007275,GO:0009607,GO:0009628,GO:0009653,GO:0009719,GO:0009790,GO:0009791,GO:0030154,GO:0040029
Bradi1g12440	GO:0009607,GO:0016021,GO:0055085
Bradi1g12451	GO:0003676,GO:0003723,GO:0005634,GO:0008270,GO:0009628
Bradi1g12460	GO:0003676,GO:0003723,GO:0005634,GO:0008270,GO:0009628
Bradi1g12470	GO:0000159,GO:0007165,GO:0008601
Bradi1g12475
Bradi1g12476	GO:0003677,GO:0003700,GO:0003723,GO:0005634,GO:0006355,GO:0007275,GO:0009719,GO:0009725
Bradi1g12477	GO:0003677,GO:0003700,GO:0003723,GO:0005634,GO:0006355,GO:0007275,GO:0009719,GO:0009725
Bradi1g12480	GO:0006464,GO:0007275,GO:0009056,GO:0009653,GO:0009908,GO:0016881,GO:0019538
Bradi1g12490	GO:0005886,GO:0009719,GO:0016049
Bradi1g12497	GO:0000166,GO:0003676,GO:0003723,GO:0005654
Bradi1g12503
Bradi1g12510	GO:0003677,GO:0003700,GO:0005634,GO:0006355,GO:0043565
Bradi1g12520	GO:0003677,GO:0003700,GO:0005634,GO:0006355,GO:0043565
Bradi1g12530
Bradi1g12540
Bradi1g12543
Bradi1g12550	GO:0009228,GO:0009605,GO:0009607,GO:0009991,GO:0016787,GO:0051536
Bradi1g12560	GO:0000003,GO:0005783,GO:0005975,GO:0007275,GO:0016740,GO:0016757
Bradi1g12570
Bradi1g12580
Bradi1g12590	GO:0005623
Bradi1g12600
Bradi1g12610
Bradi1g12615
Bradi1g12620	GO:0003700,GO:0006355,GO:0043565,GO:0046983
Bradi1g12630
Bradi1g12640
Bradi1g12650	GO:0005524,GO:0005634,GO:0006351,GO:0006355,GO:0007275,GO:0016818,GO:0032502
Bradi1g12660	GO:0005623
Bradi1g12670	GO:0005623,GO:0006629,GO:0016787,GO:0016788
Bradi1g12673
Bradi1g12675
Bradi1g12677	GO:0003677,GO:0003700,GO:0005634,GO:0006355,GO:0007275,GO:0030154,GO:0043565
Bradi1g12690	GO:0003677,GO:0003700,GO:0005634,GO:0006355,GO:0007275,GO:0030154,GO:0043565
Bradi1g12693
Bradi1g12697
Bradi1g12701	GO:0005634,GO:0006464,GO:0008270,GO:0016043,GO:0016740,GO:0018024,GO:0034968,GO:0042393
Bradi1g12703
Bradi1g12705
Bradi1g12710	GO:0004553,GO:0005975,GO:0016787,GO:0016798
Bradi1g12715
Bradi1g12720	GO:0005623
Bradi1g12727	GO:0004315,GO:0005634,GO:0005773,GO:0005783,GO:0006633,GO:0006810,GO:0008415,GO:0008610,GO:0009628,GO:0009719,GO:0016740,GO:0016746,GO:0016747,GO:0019748
Bradi1g12740
Bradi1g12750	GO:0000287,GO:0004743,GO:0005975,GO:0006091,GO:0006096,GO:0006629,GO:0009056,GO:0016301,GO:0030955
Bradi1g12760	GO:0003677,GO:0003700,GO:0005634,GO:0006355,GO:0030528,GO:0046983
Bradi1g12765
Bradi1g12770	GO:0003677,GO:0003700,GO:0005634,GO:0006355,GO:0030528,GO:0046983
Bradi1g12780	GO:0003677,GO:0003700,GO:0005634,GO:0006355,GO:0030528,GO:0046983
Bradi1g12783
Bradi1g12787	GO:0000003,GO:0003676,GO:0003677,GO:0003723,GO:0005634,GO:0005737,GO:0005777,GO:0005829,GO:0006259,GO:0006810,GO:0009628,GO:0009791
Bradi1g12800
Bradi1g12810	GO:0004553,GO:0005623,GO:0005975,GO:0016787
Bradi1g12820	GO:0000003,GO:0000166,GO:0005622,GO:0005783,GO:0005886,GO:0007165,GO:0007275,GO:0009056,GO:0009607,GO:0009653,GO:0009719,GO:0009791,GO:0016787
Bradi1g12830	GO:0005829,GO:0006259,GO:0016787,GO:0046080
Bradi1g12837
Bradi1g12850	GO:0008219
Bradi1g12851
Bradi1g12852
Bradi1g12853
Bradi1g12856
Bradi1g12860	GO:0005215,GO:0005623,GO:0006810,GO:0030001,GO:0046873,GO:0055085
Bradi1g12870	GO:0009607
Bradi1g12875
Bradi1g12880	GO:0016021
Bradi1g12890	GO:0000166,GO:0003924,GO:0005525,GO:0005622,GO:0005634,GO:0005737,GO:0005768,GO:0005886,GO:0006810,GO:0007165,GO:0007264
Bradi1g12900	GO:0003700
Bradi1g12910	GO:0005543,GO:0005618,GO:0007165,GO:0008289
Bradi1g12920	GO:0000003,GO:0005086,GO:0005215,GO:0005622,GO:0005737,GO:0006810,GO:0007049,GO:0007275,GO:0009653,GO:0009790,GO:0009791,GO:0016043,GO:0016049,GO:0030154,GO:0030234,GO:0032012
Bradi1g12940
Bradi1g12950
Bradi1g12955
Bradi1g12960
Bradi1g12970	GO:0008080,GO:0009719,GO:0016740
Bradi1g12980	GO:0000003,GO:0005634,GO:0005654,GO:0005730,GO:0006368,GO:0006464,GO:0009791,GO:0009908,GO:0016043,GO:0016570,GO:0016593
Bradi1g12990
Bradi1g13000	GO:0006810,GO:0008289
Bradi1g13010	GO:0005215,GO:0005739,GO:0005743,GO:0005744,GO:0006810,GO:0006886,GO:0008565,GO:0015031,GO:0015450,GO:0016043
Bradi1g13020	GO:0005215,GO:0005739,GO:0005743,GO:0005744,GO:0006810,GO:0006886,GO:0008565,GO:0015031,GO:0015450,GO:0016043
Bradi1g13030
Bradi1g13040	GO:0005618,GO:0045735
Bradi1g13047	GO:0007275,GO:0016787
Bradi1g13060	GO:0005623,GO:0009607,GO:0009628
Bradi1g13070	GO:0005623,GO:0009607,GO:0009628
Bradi1g13080
Bradi1g13090	GO:0000166,GO:0003924,GO:0005198,GO:0005525,GO:0005618,GO:0005730,GO:0005856,GO:0005874,GO:0005886,GO:0006184,GO:0007017,GO:0009056,GO:0009628,GO:0016787,GO:0043234,GO:0051258
Bradi1g13097
Bradi1g13110
Bradi1g13115	GO:0009719,GO:0009733
Bradi1g13121
Bradi1g13127	GO:0009719,GO:0009733
Bradi1g13140	GO:0009719,GO:0009733
Bradi1g13150
Bradi1g13160	GO:0005886,GO:0016021,GO:0022857
Bradi1g13166
Bradi1g13170
Bradi1g13180	GO:0003676,GO:0005634,GO:0008270
Bradi1g13185
Bradi1g13190	GO:0005975
Bradi1g13200	GO:0006091,GO:0009055,GO:0051536
Bradi1g13207	GO:0003700,GO:0006355,GO:0043565
Bradi1g13220	GO:0003677,GO:0003702,GO:0005634,GO:0006352,GO:0006355,GO:0006367
Bradi1g13223	GO:0005886,GO:0016491,GO:0055114
Bradi1g13226	GO:0003723,GO:0006353,GO:0006355
Bradi1g13232	GO:0004553,GO:0005886,GO:0005975,GO:0016787
Bradi1g13240	GO:0005215,GO:0005623,GO:0006810,GO:0016021,GO:0055085
Bradi1g13250	GO:0019538
Bradi1g13261	GO:0009628
Bradi1g13270
Bradi1g13280	GO:0009628
Bradi1g13290	GO:0003871,GO:0005576,GO:0005773,GO:0005777,GO:0005829,GO:0005886,GO:0008270,GO:0008652,GO:0009086,GO:0009628,GO:0016740
Bradi1g13300
Bradi1g13310	GO:0006355,GO:0008270
Bradi1g13322
Bradi1g13330
Bradi1g13340	GO:0005623
Bradi1g13350	GO:0006810,GO:0016043
Bradi1g13352
Bradi1g13354	GO:0004672,GO:0005524,GO:0006468
Bradi1g13356
Bradi1g13361
Bradi1g13367	GO:0006606
Bradi1g13373
Bradi1g13380
Bradi1g13387	GO:0000166,GO:0003676,GO:0003723
Bradi1g13400	GO:0016702,GO:0047800,GO:0055114
Bradi1g13406	GO:0016702,GO:0047800,GO:0055114
Bradi1g13412	GO:0016702,GO:0047800,GO:0055114
Bradi1g13420	GO:0003677,GO:0009056,GO:0016491,GO:0019538
Bradi1g13425	GO:0003677,GO:0009056,GO:0016491,GO:0019538
Bradi1g13430
Bradi1g13440	GO:0003333,GO:0005215,GO:0005773,GO:0006810,GO:0015171,GO:0055085
Bradi1g13450	GO:0005634,GO:0006355,GO:0030528
Bradi1g13460
Bradi1g13470
Bradi1g13475
Bradi1g13480	GO:0004252,GO:0016021
Bradi1g13485	GO:0005829,GO:0005840,GO:0009628
Bradi1g13490	GO:0006412,GO:0006450
Bradi1g13500
Bradi1g13505
Bradi1g13510
Bradi1g13512	GO:0005623,GO:0006508,GO:0008234,GO:0016787,GO:0019538
Bradi1g13514
Bradi1g13516
Bradi1g13520	GO:0000166,GO:0003924,GO:0005525,GO:0005829,GO:0006412,GO:0008135,GO:0009056,GO:0016787
Bradi1g13525
Bradi1g13530	GO:0005634,GO:0006259,GO:0007049,GO:0016043,GO:0016787
Bradi1g13541
Bradi1g13550
Bradi1g13560
Bradi1g13570	GO:0003700,GO:0007275,GO:0030154
Bradi1g13580
Bradi1g13590	GO:0000287,GO:0005737,GO:0005829,GO:0008253,GO:0016787
Bradi1g13600
Bradi1g13610	GO:0009055,GO:0015035,GO:0019725,GO:0045454
Bradi1g13620	GO:0005623,GO:0008270
Bradi1g13630	GO:0003723,GO:0003735,GO:0005198,GO:0005622,GO:0005634,GO:0005730,GO:0005737,GO:0005773,GO:0005829,GO:0005840,GO:0005886,GO:0006412,GO:0006810,GO:0007275,GO:0008097,GO:0009653
Bradi1g13635	GO:0005507,GO:0005773,GO:0005886,GO:0006810,GO:0009055,GO:0009607,GO:0009628
Bradi1g13640	GO:0000166,GO:0005618,GO:0005730,GO:0005829,GO:0005886,GO:0006457,GO:0009056,GO:0009628,GO:0009908,GO:0019538,GO:0031072,GO:0051082
Bradi1g13650	GO:0005886
Bradi1g13660	GO:0008375
Bradi1g13670	GO:0005886
Bradi1g13680	GO:0003700,GO:0005634,GO:0005654,GO:0006355
Bradi1g13690	GO:0000166,GO:0005525,GO:0005622,GO:0015093,GO:0015684,GO:0016021
Bradi1g13700	GO:0006464
Bradi1g13710	GO:0005829,GO:0005886,GO:0016787
Bradi1g13720	GO:0000003,GO:0003677,GO:0003899,GO:0005654,GO:0005829,GO:0006351,GO:0009790,GO:0009791,GO:0016740,GO:0032549
Bradi1g13730	GO:0005829,GO:0016740,GO:0016747
Bradi1g13740	GO:0000166,GO:0005215,GO:0005216,GO:0006810,GO:0006811,GO:0055085
Bradi1g13750
Bradi1g13760	GO:0006629,GO:0009579,GO:0009628
Bradi1g13765
Bradi1g13770	GO:0000166,GO:0005737,GO:0006412,GO:0008135,GO:0030234,GO:0044237
Bradi1g13777	GO:0006629
Bradi1g13787	GO:0005576,GO:0005623,GO:0009653,GO:0016043,GO:0016049
Bradi1g13793	GO:0005618
Bradi1g13796
Bradi1g13800
Bradi1g13807	GO:0005737,GO:0009056,GO:0016740,GO:0019748
Bradi1g13820	GO:0004867,GO:0005576,GO:0005615,GO:0019538,GO:0030234
Bradi1g13823	GO:0003677,GO:0003700,GO:0007275,GO:0009653
Bradi1g13827	GO:0005739,GO:0008483,GO:0009056,GO:0009628,GO:0016740,GO:0030170
Bradi1g13833
Bradi1g13840	GO:0004672,GO:0005524,GO:0005886,GO:0006464,GO:0006468,GO:0016301
Bradi1g13845
Bradi1g13850	GO:0003676,GO:0003723,GO:0003743,GO:0005634,GO:0005737,GO:0005829,GO:0005852,GO:0006412,GO:0006413,GO:0008135,GO:0031369
Bradi1g13857	GO:0000003,GO:0004672,GO:0005524,GO:0005623,GO:0006464,GO:0006468,GO:0006810,GO:0007165,GO:0007275,GO:0009606,GO:0009628,GO:0009653,GO:0009719,GO:0009790,GO:0009791,GO:0016043,GO:0016049,GO:0016301,GO:0030154
Bradi1g13862
Bradi1g13868
Bradi1g13879	GO:0000786,GO:0003677,GO:0003700,GO:0005634,GO:0006334,GO:0009628,GO:0009719
Bradi1g13890
Bradi1g13900	GO:0003333,GO:0005215,GO:0005886,GO:0006810,GO:0015171,GO:0055085
Bradi1g13905
Bradi1g13910	GO:0000003,GO:0003677,GO:0003700,GO:0005634,GO:0006355,GO:0007275,GO:0008289,GO:0009653,GO:0009790,GO:0009791,GO:0009908,GO:0043565
Bradi1g13920
Bradi1g13930	GO:0000003,GO:0005622,GO:0005634,GO:0006259,GO:0007049,GO:0007275,GO:0009790,GO:0009791,GO:0009908,GO:0016043,GO:0030154,GO:0040029
Bradi1g13940	GO:0005886,GO:0006629,GO:0009607,GO:0016787
Bradi1g13950	GO:0005768,GO:0006810,GO:0007034,GO:0015031
Bradi1g13960	GO:0000166,GO:0003677,GO:0003697,GO:0005524,GO:0006259,GO:0006281,GO:0007154,GO:0009056,GO:0009432,GO:0009991,GO:0016787
Bradi1g13966
Bradi1g13971	GO:0003700,GO:0007165,GO:0008219,GO:0009607,GO:0009653,GO:0009719
Bradi1g13973
Bradi1g13976
Bradi1g13980	GO:0003677,GO:0003700,GO:0005634,GO:0006355,GO:0007165,GO:0009628,GO:0009791,GO:0030528,GO:0046983
Bradi1g13983
Bradi1g13986
Bradi1g13990
Bradi1g13995
Bradi1g14000	GO:0000166,GO:0004672,GO:0005524,GO:0005886,GO:0006464,GO:0006468,GO:0016301
Bradi1g14005
Bradi1g14010	GO:0000166,GO:0004672,GO:0005524,GO:0005886,GO:0006464,GO:0006468,GO:0016301
Bradi1g14020	GO:0000003,GO:0005576,GO:0006629,GO:0016740,GO:0016787,GO:0016788
Bradi1g14030	GO:0005215,GO:0006810,GO:0016021,GO:0022857,GO:0055085
Bradi1g14040	GO:0005215,GO:0006810,GO:0016021,GO:0022857,GO:0055085
Bradi1g14050	GO:0005198
Bradi1g14060	GO:0004672,GO:0004674,GO:0004871,GO:0004872,GO:0005524,GO:0005529,GO:0005773,GO:0005886,GO:0006464,GO:0006468,GO:0007165,GO:0009875,GO:0016301,GO:0048544
Bradi1g14070	GO:0000166,GO:0004672,GO:0005524,GO:0006464,GO:0006468,GO:0016301
Bradi1g14080	GO:0004185,GO:0005623,GO:0006508,GO:0016787,GO:0019538
Bradi1g14090
Bradi1g14093
Bradi1g14101
Bradi1g14110	GO:0007165,GO:0008289
Bradi1g14117
Bradi1g14127	GO:0005737,GO:0016787,GO:0033925
Bradi1g14140	GO:0004871,GO:0005622,GO:0005834,GO:0005886,GO:0006810,GO:0007186,GO:0009791
Bradi1g14150	GO:0005215,GO:0005634,GO:0005773,GO:0005886,GO:0006810,GO:0016021,GO:0022857,GO:0055085
Bradi1g14160
Bradi1g14170
Bradi1g14181
Bradi1g14186
Bradi1g14190	GO:0005739
Bradi1g14200	GO:0000166,GO:0004672,GO:0005524,GO:0006464,GO:0006468,GO:0007165,GO:0016301
Bradi1g14210	GO:0005215,GO:0006810,GO:0008565,GO:0009579,GO:0015031
Bradi1g14220	GO:0003677,GO:0003697,GO:0005576,GO:0005739,GO:0006259,GO:0006260,GO:0016043
Bradi1g14230	GO:0003700,GO:0005634,GO:0005737,GO:0006355,GO:0009719
Bradi1g14240	GO:0003700,GO:0005634,GO:0006355,GO:0009719
Bradi1g14250	GO:0000003,GO:0005622,GO:0005634,GO:0006464,GO:0007049,GO:0007275,GO:0009056,GO:0009790,GO:0009791,GO:0016043,GO:0019538
Bradi1g14260	GO:0003746,GO:0005737,GO:0005829,GO:0005853,GO:0005886,GO:0006412,GO:0006414,GO:0008135
Bradi1g14270	GO:0006464,GO:0009628,GO:0046872
Bradi1g14290	GO:0005829,GO:0006457,GO:0016272,GO:0019538,GO:0051082
Bradi1g14300	GO:0003700,GO:0005634,GO:0006355,GO:0043565
Bradi1g14307	GO:0000166,GO:0001906,GO:0005524,GO:0016301
Bradi1g14320	GO:0003676,GO:0003723,GO:0005634,GO:0009908
Bradi1g14325	GO:0000166,GO:0004672,GO:0005524,GO:0005829,GO:0006464,GO:0006468,GO:0016301
Bradi1g14330
Bradi1g14340	GO:0005739
Bradi1g14343	GO:0000166,GO:0004672,GO:0005524,GO:0005829,GO:0006464,GO:0006468,GO:0016301
Bradi1g14346
Bradi1g14350	GO:0005215,GO:0005773,GO:0006810,GO:0006855,GO:0015238,GO:0015297,GO:0055085
Bradi1g14360	GO:0005886,GO:0008270
Bradi1g14370	GO:0006464,GO:0006629,GO:0009719,GO:0016787
Bradi1g14380	GO:0005739
Bradi1g14391	GO:0004842,GO:0008270,GO:0016567
Bradi1g14400	GO:0000166,GO:0005622
Bradi1g14410	GO:0005739,GO:0005829,GO:0005840,GO:0008415,GO:0016740,GO:0016746
Bradi1g14420	GO:0003677,GO:0003899,GO:0005654,GO:0005666,GO:0006383,GO:0016740
Bradi1g14421
Bradi1g14422
Bradi1g14425	GO:0004842,GO:0008270,GO:0016567
Bradi1g14430	GO:0004842,GO:0008270,GO:0016567
Bradi1g14440
Bradi1g14450	GO:0005737,GO:0005886
Bradi1g14455
Bradi1g14460	GO:0000166,GO:0005622,GO:0005886
Bradi1g14467	GO:0003677,GO:0003700,GO:0006355,GO:0007275
Bradi1g14480	GO:0003677,GO:0003700,GO:0005618,GO:0005634,GO:0009908
Bradi1g14483
Bradi1g14486
Bradi1g14492	GO:0003677,GO:0003700,GO:0005773,GO:0006355
Bradi1g14493
Bradi1g14495	GO:0003677,GO:0005654,GO:0006355,GO:0009628,GO:0009908
Bradi1g14497
Bradi1g14500	GO:0003677,GO:0003700,GO:0005773,GO:0006355
Bradi1g14505
Bradi1g14510	GO:0003677,GO:0003700,GO:0005773,GO:0006355
Bradi1g14517
Bradi1g14530	GO:0003677,GO:0003700,GO:0005773,GO:0006355
Bradi1g14536	GO:0005886
Bradi1g14542
Bradi1g14550	GO:0003677,GO:0003700,GO:0005773,GO:0006355
Bradi1g14553
Bradi1g14556
Bradi1g14558
Bradi1g14560	GO:0003677,GO:0003700,GO:0005773,GO:0006355
Bradi1g14565
Bradi1g14567
Bradi1g14570	GO:0003677,GO:0003700,GO:0006355,GO:0008270
Bradi1g14572
Bradi1g14575
Bradi1g14580	GO:0016491,GO:0016706,GO:0055114
Bradi1g14590	GO:0003942,GO:0005730,GO:0005737,GO:0006520,GO:0008652,GO:0016620,GO:0046983,GO:0051287,GO:0055114
Bradi1g14600	GO:0003677,GO:0003700,GO:0005634,GO:0006355,GO:0007275,GO:0009653,GO:0009719,GO:0016043,GO:0016049,GO:0030154,GO:0030528,GO:0046983
Bradi1g14606	GO:0005634,GO:0006464,GO:0007049,GO:0016301
Bradi1g14608
Bradi1g14610	GO:0006662,GO:0009055,GO:0015035,GO:0019725,GO:0045454
Bradi1g14615
Bradi1g14620	GO:0005634,GO:0005739
Bradi1g14630	GO:0000166,GO:0005215,GO:0005516,GO:0005783,GO:0005886,GO:0006754,GO:0006810,GO:0006812,GO:0009056,GO:0015662,GO:0016787,GO:0046872
Bradi1g14650	GO:0003885,GO:0008762,GO:0016491,GO:0050660,GO:0055114
Bradi1g14660	GO:0003677,GO:0003684,GO:0003887,GO:0006259,GO:0006281,GO:0016740
Bradi1g14670	GO:0003735,GO:0005739,GO:0005840,GO:0006412,GO:0008097
Bradi1g14677	GO:0007275,GO:0009653,GO:0009908
Bradi1g14690	GO:0003697,GO:0006260
Bradi1g14700	GO:0016491,GO:0055114
Bradi1g14710	GO:0016491,GO:0055114
Bradi1g14720	GO:0004672,GO:0005524,GO:0005634,GO:0005737,GO:0005829,GO:0005975,GO:0006464,GO:0006468,GO:0006629,GO:0007165,GO:0007275,GO:0009607,GO:0009628,GO:0009719,GO:0016301,GO:0040007
Bradi1g14730	GO:0004867,GO:0005576,GO:0005615,GO:0019538,GO:0030234
Bradi1g14740	GO:0004867,GO:0005576,GO:0005615,GO:0019538,GO:0030234
Bradi1g14745
Bradi1g14750	GO:0003676,GO:0003700,GO:0005622
Bradi1g14760
Bradi1g14770	GO:0004871,GO:0005623,GO:0007165,GO:0009416,GO:0009606,GO:0009628,GO:0009958
Bradi1g14780	GO:0007275,GO:0009653
Bradi1g14790	GO:0005739
Bradi1g14800
Bradi1g14810	GO:0003676,GO:0003700,GO:0005622
Bradi1g14815
Bradi1g14820	GO:0005634,GO:0007049,GO:0030234
Bradi1g14830
Bradi1g14835	GO:0000166,GO:0005525,GO:0005622,GO:0007165,GO:0007264,GO:0009056,GO:0015093,GO:0015684,GO:0016021,GO:0016787
Bradi1g14840	GO:0005215,GO:0006810,GO:0019725
Bradi1g14845	GO:0005623,GO:0009719
Bradi1g14850	GO:0005886
Bradi1g14855
Bradi1g14860	GO:0000003,GO:0004252,GO:0005576,GO:0005618,GO:0006508,GO:0009791,GO:0016787,GO:0019538,GO:0042802,GO:0043086
Bradi1g14863
Bradi1g14870	GO:0005634,GO:0005737,GO:0005829,GO:0005886,GO:0008168,GO:0008171,GO:0016740,GO:0019748,GO:0046983
Bradi1g14877
Bradi1g14890
Bradi1g14900	GO:0005506,GO:0009055,GO:0016705,GO:0019825,GO:0020037,GO:0055114
Bradi1g14910	GO:0003677,GO:0005524,GO:0016787
Bradi1g14915	GO:0005623,GO:0006810,GO:0008289
Bradi1g14927
Bradi1g14940	GO:0005215,GO:0005623,GO:0005773,GO:0005829,GO:0005886,GO:0006810,GO:0006904,GO:0016192
Bradi1g14950	GO:0003676,GO:0003700
Bradi1g14960	GO:0004190,GO:0005623,GO:0005886,GO:0007165,GO:0016021,GO:0016787
Bradi1g14965
Bradi1g14971	GO:0000166,GO:0004672,GO:0005524,GO:0006464,GO:0006468,GO:0016301
Bradi1g14976
Bradi1g14978
Bradi1g14980	GO:0005623,GO:0005975,GO:0006071,GO:0006629,GO:0008081,GO:0008889,GO:0016787
Bradi1g14983	GO:0005623,GO:0005975,GO:0006071,GO:0006629,GO:0008081,GO:0008889,GO:0016787
Bradi1g14986	GO:0005739
Bradi1g14990
Bradi1g15000	GO:0003677
Bradi1g15010	GO:0005622,GO:0005975,GO:0006091,GO:0016301
Bradi1g15020	GO:0003848,GO:0009396,GO:0016740,GO:0042558
Bradi1g15030	GO:0005506,GO:0006629,GO:0009055,GO:0016705,GO:0019825,GO:0020037,GO:0055114
Bradi1g15035
Bradi1g15040	GO:0000166,GO:0003676,GO:0003755,GO:0006457
Bradi1g15050	GO:0005618,GO:0005794,GO:0005829,GO:0005840,GO:0005975,GO:0007047,GO:0007275,GO:0008466,GO:0009628,GO:0016758,GO:0016866,GO:0030054,GO:0030244
Bradi1g15055
Bradi1g15060
Bradi1g15065	GO:0003677,GO:0004518,GO:0006259
Bradi1g15070	GO:0015035
Bradi1g15090	GO:0006464,GO:0008270
Bradi1g15100
Bradi1g15110	GO:0005829,GO:0032040
Bradi1g15120	GO:0005829,GO:0009719,GO:0016597
Bradi1g15123	GO:0003700,GO:0005634,GO:0005829
Bradi1g15126	GO:0016787
Bradi1g15130	GO:0016787
Bradi1g15140	GO:0005739
Bradi1g15150
Bradi1g15161	GO:0006259,GO:0031047,GO:0040029
Bradi1g15170
Bradi1g15180
Bradi1g15190	GO:0005506,GO:0009055,GO:0016705,GO:0019825,GO:0020037,GO:0055114
Bradi1g15201
Bradi1g15215	GO:0000166,GO:0004163,GO:0005524,GO:0006629,GO:0008299,GO:0016301,GO:0016310,GO:0016831
Bradi1g15230	GO:0004857,GO:0030599
Bradi1g15242	GO:0004857,GO:0030599
Bradi1g15252
Bradi1g15260	GO:0000166,GO:0003677,GO:0005524,GO:0005634,GO:0005886,GO:0006259,GO:0006298,GO:0007049,GO:0009056,GO:0016043,GO:0016787,GO:0030983
Bradi1g15270
Bradi1g15280
Bradi1g15290	GO:0005622,GO:0009579,GO:0009628,GO:0009765,GO:0015979
Bradi1g15291
Bradi1g15292	GO:0003676,GO:0003723,GO:0005623,GO:0006259,GO:0016740
Bradi1g15295	GO:0004553,GO:0005618,GO:0005773,GO:0005975,GO:0009607,GO:0009628,GO:0016787
Bradi1g15297	GO:0005618,GO:0005773,GO:0009719
Bradi1g15300	GO:0005829
Bradi1g15310
Bradi1g15317
Bradi1g15330	GO:0000166,GO:0003774,GO:0003777,GO:0005524,GO:0005871,GO:0007018,GO:0008017
Bradi1g15340
Bradi1g15345
Bradi1g15350	GO:0004437,GO:0005829,GO:0005886,GO:0005975,GO:0009628,GO:0016787,GO:0046854
Bradi1g15360
Bradi1g15370	GO:0000166,GO:0003676,GO:0004812,GO:0005524,GO:0005737,GO:0005829,GO:0006412,GO:0006418
Bradi1g15377	GO:0005829
Bradi1g15390	GO:0003677,GO:0003899,GO:0005634,GO:0005654,GO:0006351,GO:0016740
Bradi1g15400	GO:0006091,GO:0009579
Bradi1g15410	GO:0005783,GO:0005794,GO:0005975,GO:0006464,GO:0007275,GO:0009653,GO:0016043,GO:0016740,GO:0030154
Bradi1g15420	GO:0003677,GO:0003700,GO:0006355,GO:0008270
Bradi1g15430	GO:0003677,GO:0004518,GO:0006259
Bradi1g15440	GO:0003676,GO:0003723,GO:0004525,GO:0005524,GO:0006396,GO:0016891
Bradi1g15450	GO:0016021
Bradi1g15460
Bradi1g15465
Bradi1g15470	GO:0000166,GO:0004672,GO:0005524,GO:0006464,GO:0006468,GO:0016301
Bradi1g15474	GO:0006355,GO:0008270
Bradi1g15482	GO:0003677,GO:0003700,GO:0005634,GO:0006355,GO:0043565,GO:0046983
Bradi1g15486	GO:0005215,GO:0005886,GO:0006810,GO:0015031,GO:0016021
Bradi1g15490	GO:0005215,GO:0005886,GO:0006810,GO:0015031,GO:0016021
Bradi1g15496
[truncated: 32,303 more rows]
